# Supplementary material for: Flux Balance Analysis of Plant Metabolism: The Effect of Biomass Composition and Model Structure on Model Predictions
Source: Front Plant Sci. 2016 Apr 26;7:537. doi: 10.3389/fpls.2016.00537 (PMC4845513; doi:10.3389/fpls.2016.00537)
Supplement: Supplementary file 6 [file DataSheet1.XLSX]

## Sheet: Sheet1
Newly added transporters in 3 models
Poolman
ReactionID	Reaction Name	Reaction Equation	Classification
'GLC_bm_tx'	Glucose biomass transporter	GLC ->	Biomass transporter
'Suc_bm_tx'	Sucrose biomass transporter	SUCROSE ->	Biomass transporter
'Fru_bm_tx'	Fructose biomass transporter	FRU ->	Biomass transporter
'Trehalose_bm_tx'	Trehalose biomass transporter	TREHALOSE ->	Biomass transporter
'Succinate_bm_tx'	Succinate biomass transporter	SUC ->	Biomass transporter
'Fumarate_bm_tx'	Fumarate biomass transporter	FUM ->	Biomass transporter
'Malate_bm_tx'	Malate biomass transporter	MAL ->	Biomass transporter
'Shikimate_bm_tx'	Shikimate biomass transporter	SHIKIMATE ->	Biomass transporter
'Urea_bm_tx'	Urea biomass transporter	UREA ->	Biomass transporter
H2S_tx'	H2S transporter	-> HS	Nutrient uptake
AraGEM
'Ornithine_bm_tx'	Ornithine biomass transporter	S_L_45_Ornithine[c] -> S_Ornithine_biomass	Biomass transporter
'Trehalose_bm_tx'	Trehalose biomass transporter	S_alpha_44_alpha_45_Trehalose[c] -> S_Trehalose_biomass	Biomass transporter
'Succinate_bm_tx'	Succinate biomass transporter	S_Succinate[c] -> S_Succinate_biomass	Biomass transporter
'Fumarate_bm_tx'	Fumarate biomass transporter	S_Fumarate[c] -> S_Fumarate_biomass	Biomass transporter
'Malate_bm_tx'	Malate biomass transporter	S__40_S_41__45_Malate[c] -> S_Malate_biomass	Biomass transporter
'Shikimate_bm_tx'	Shikimate biomass transporter	S_Shikimate[c] -> S_Shikimate_biomass	Biomass transporter
'Urea_bm_tx'	Urea biomass transporter	S_Urea[c] -> S_Urea_biomass	Biomass transporter
AraCore
'Im_Glc'	Glucose exchange	-> Glc[c]	Nutrient uptake
