# Supplementary material for: Flux Balance Analysis of Plant Metabolism: The Effect of Biomass Composition and Model Structure on Model Predictions
Source: Front Plant Sci. 2016 Apr 26;7:537. doi: 10.3389/fpls.2016.00537 (PMC4845513; doi:10.3389/fpls.2016.00537)
Supplement: Supplementary file 7 [file DataSheet2.XLSX]

## Sheet: README
Notes
Worksheet 1 contains the spreadsheet used to caluculate the weight percentage of each biomass consititute reported in three Arabidopsis models. Each column is labeled for content.
Worksheet 2 contains the spreadsheet used to caluculate the weight percentage of each biomass consititute used in the simulation, and spreadsheets to normalize the biomass data reported in three Arabidopsis models. The normalized data was used to form the biomass objective function (BOF) in each scenario. Each column is labeled for content.

## Sheet: sheet1
				PoolmanBOF						AraGEMBOF					AraCoreBOF
Metabolites	Empirical formula	C atoms	MW (g/mol)	MetID	Original(mmol/L)	mg		Weight Percentage(%)	MetID	Original(mmol/g DW)	mg		Weight Percentage(%)	MetID	Original(mmol/g DW)	mg		Weight Percentage(%)
Protein							707.995	20.1691				302.39	47.8486				223.197	39.9654
Alanine	C3H7NO2	3	89	met_953	0.964	85.796			S_L_45_Alanine_biomass	0.107	9.523			Ala[c]	0.207	18.423
Arginine	C6H15N4O2	6	175	ARG	0.118	20.65			S_L_45_Arginine_biomass	0	0			Arg[c]	0.064	11.2
Asparagine	C4H8N2O3	4	132	ASN	0.518	68.376			S_L_45_Asparagine_biomass	0.39	51.48			Asn[c]	0.062	8.184
Aspartate	C4H6NO4	4	132	met_956	0.503	66.396			S_L_45_Aspartate_biomass	0.162	21.384			Asp[c]	0.091	12.012
Cysteine	C3H7NO2S	3	121	CYS	0.111	13.431			S_L_45_Cysteine_biomass	0.024	2.904			Cys[c]	0.028	3.388
Glutamine	C5H10N2O3	5	146	GLN	0.543	79.278			S_L_45_Glutamine_biomass	0.35	51.1			Gln[c]	0.046	6.716
Glutamate	C5H8NO4	5	146	GLT	0.537	78.402			S_L_45_Glutamate_biomass	0.39	56.94			Glu[c]	0.103	15.038
Glycine	C2H5NO2	2	75	GLY	0.299	22.425			S_Glycine_biomass	0.14	10.5			Gly[c]	0.246	18.45
Histidine	C6H9N3O2	6	155	HIS	0.077	11.935			S_L_45_Histidine_biomass	0	0			His[c]	0.03	4.65
Isoleucine	C6H13NO2	6	131	ILE	0.188	24.628			S_L_45_Isoleucine_biomass	0.06	7.86			Ile[c]	0.081	10.611
Leucine	C6H13NO2	6	131	LEU	0.372	48.732			S_L_45_Leucine_biomass	0.14	18.34			Leu[c]	0.142	18.602
Lysine	C6H15N2O2	6	147	LYS	0.08	11.76			S_L_45_Lysine_biomass	0.001	0.147			Lys[c]	0.093	13.671
Methionine	C5H11NO2S	5	149	MET	0.021	3.129			S_L_45_Methionine_biomass	0.002	0.298			Met[c]	0.03	4.47
Phenylalanine	C9H11NO2	9	165	PHE	0.141	23.265			S_L_45_Phenylalanine_biomass	0.08	13.2			Phe[c]	0.06	9.9
Proline	C5H9NO2	5	114	PRO	0.00031	0.03534			S_L_45_Proline_biomass	0.01	1.14			Pro[c]	0.097	11.058
Serine	C3H7NO3	3	105	SER	0.573	60.165			S_L_45_Serine_biomass	0.21	22.05			Ser[c]	0.133	13.965
Threonine	C4H9NO3	4	119	THR	0.42	49.98			S_L_45_Threonine_biomass	0.086	10.234			Thr[c]	0.125	14.875
Tryptophan	C11H12N2O2	11	204	TRP	0.015	3.06			S_L_45_Tryptophan_biomass	0.04	8.16			Trp[c]	0.015	3.06
Tyrosine	C9H11NO3	9	181	TYR	0.121	21.901			S_L_45_Tyrosine_biomass	0.03	5.43			Tyr[c]	0.042	7.602
Valine	C5H11NO2	5	117	VAL	0.125	14.625			S_L_45_Valine_biomass	0.1	11.7			Val[c]	0.131	15.327
Ornithine	C5H13N2O2	5	133	met_972	0.00019	0.02527								Orn[h]	0.015	1.995
Carbonhydrate							133.38	3.79969				142.542	22.5551				102.528	18.3586
Maltose	C12H22O11	12	342											Mas[c]	0.002	0.684
Glucose	C6H12O6	6	180						S_Glucose_biomass	0.053	9.54			Glc[c]	0.034	6.12
Sucrose	C12H22O11	12	342						S_Sucrose_biomass	0.096	32.832			Suc[c]	0.045	15.39
Fructose	C6H12O6	6	180						S_beta_45_D_45_Fructose_biomass	0.053	9.54			Frc[c]	0.015	2.7
Starch	C12H22O11	12	342	met[1]	0.39	133.38			S_Starch_biomass	0.265	90.63			starch2[h]	0.227	77.634
Lipid (fattcy acid)							225.024	6.41042				6.656	1.05321				92.04	16.4806
Palmitate	C16H32O2	16	256	PALMITATE	0.879	225.024			S_Hexadecanoic_32_acid_biomass	0.026	6.656
M-ACP	C3H2O3SR	2	118											M-ACP[h]	0.78	92.04
Cell wall							2338.6	66.6212				173.01	27.3762				124.488	22.2907
Cellulose	C12H22O11	12	342	met[2]	6.838	2338.6			S_Cellulose_biomass	0.305	104.31			cellulose2[c]	0.364	124.488
Coniferyl-alcohol	C10H12O3	10	180	met_232	0	0			S_Coniferyl_32_alcohol_biomass	0.048	8.64				-	-
Coumaryl-alchol	C9H10O2	9	150	met_238	0	0			S_4_45_Coumaryl_32_alcohol_biomass	0.04	6				-	-
Sinapyl-alcohol	C11H14O4	11	210	met_1162	0	0			S_Sinapyl_32_alcohol_biomass	0.056	11.76				-	-
Xylose	C5H10O5	5	150						S_D_45_Xylose_biomass	0.282	42.3				-	-
Nucletide							105.292	2.99953				7.3739	1.16681				1.4237	0.254926
DNA
dAMP	C10H12N5O6P	10	330	DAMP	0.04	13.2			S_dATP_biomass	0.0027	0.891			dATP[c]	0.0007	0.231
dCMP	C9H12N3O7P	9	306	DCMP	0.043	13.158			S_dCTP_biomass	0.0019	0.5814			dCTP[c]	0.0004	0.1224
dGMP	C10H12N5O7P	10	346	DGMP	0.038	13.148			S_dGTP_biomass	0.0017	0.5882			dGTP[c]	0.0004	0.1384
TMP	C10H13N2O8P	10	321	TMP	0.041	13.161			S_dTTP_biomass	0.0028	0.8988			dTTP[c]	0.0007	0.2247
RNA
AMP	C10H12N5O7P	10	346	AMP	0.038	13.148			S_ATP_biomass	0.0029	1.0034			ATP[c]	0.0006	0.2076
CMP	C9H12N3O8P	9	322	CMP	0.041	13.202			S_CTP_biomass	0.0033	1.0626			CTP[c]	0.0005	0.161
GMP	C10H12N5O8P	10	362	GMP	0.036	13.032			S_GTP_biomass	0.0039	1.4118			GTP[c]	0.0004	0.1448
UMP	C9H11N2O9P	9	323	UMP	0.041	13.243			S_UTP_biomass	0.0029	0.9367			UTP[c]	0.0006	0.1938
Soluble							0	0				0	0				14.7985	2.6498
Trehalose	C12H22O11	12	342											Tre[c]	0.001	0.342
Succinate	C4H4O4	4	116											SCA[m]	0.001	0.116
Fumarate	C4H2O4	4	114											Fum[m]	0.078	8.892
Malate	C4H4O5	4	132											Mal[m]	0.038	5.016
Shikimate	C7H9O5	7	173											SA[h]	0.0003	0.0519
Urea	CH4N2O	1	60											urea[m]	0.006	0.36
GABA	C4H9NO2	4	103											GABA[c]	0.0002	0.0206
Sum(mg)						3510.29					631.972					558.475
Sum(g)						3.51029					0.631972					0.558475
Cell maintenance
GAM									S_ATP[c]	30
NGAM				ATPase	7.1

## Sheet: sheet2
		Poolman model								AraGEM model								AraCore model
							Normalised data used for simulation								Normalised data used for simulation								Normalised data used for simulation
Metabolites	MW (g/mol)	MetID	Original(mmol/L)			Weight Percentage(%)	PoolmanBOF	AraGEMBOF	AraCoreBOF Normalised	MetID	Original(mmol/g DW)			Weight Percentage(%)	AraGEMBOF	PoolmanBOF	AraCoreBOF	MetID	Original(mmol/g DW)			Weight Percentage(%)	AraCoreBOF	PoolmanBOF	AraGEMBOF
Protein					707.995	20.1691							302.39	53.6846							223.197	40.0159
Alanine	89	met_953	0.964	85.796			0.274621	0.189962	0.37112	S_L_45_Alanine_biomass	0.107	9.523			0.189962	0.274621	0.37112	Ala[c]	0.207	18.423			0.37112	0.274621	0.189962
Arginine	175	ARG	0.118	20.65			0.0336155	0	0.114742	S_L_45_Arginine_biomass	0	0			0	0.0336155	0.114742	Arg[c]	0.064	11.2			0.114742	0.0336155	0
Asparagine	132	ASN	0.518	68.376			0.147566	0.692383	0.111157	S_L_45_Asparagine_biomass	0.39	51.48			0.692383	0.147566	0.111157	Asn[c]	0.062	8.184			0.111157	0.147566	0.692383
Aspartate	132	met_956	0.503	66.396			0.143293	0.287605	0.163149	S_L_45_Aspartate_biomass	0.162	21.384			0.287605	0.143293	0.163149	Asp[c]	0.091	12.012			0.163149	0.143293	0.287605
Cysteine	121	CYS	0.111	13.431			0.0316213	0.0426082	0.0501998	S_L_45_Cysteine_biomass	0.024	2.904			0.0426082	0.0316213	0.0501998	Cys[c]	0.028	3.388			0.0501998	0.0316213	0.0426082
Glutamine	146	GLN	0.543	79.278			0.154688	0.62137	0.0824711	S_L_45_Glutamine_biomass	0.35	51.1			0.62137	0.154688	0.0824711	Gln[c]	0.046	6.716			0.0824711	0.154688	0.62137
Glutamate	146	GLT	0.537	78.402			0.152979	0.692383	0.184664	S_L_45_Glutamate_biomass	0.39	56.94			0.692383	0.152979	0.184664	Glu[c]	0.103	15.038			0.184664	0.152979	0.692383
Glycine	75	GLY	0.299	22.425			0.0851782	0.248548	0.441041	S_Glycine_biomass	0.14	10.5			0.248548	0.0851782	0.441041	Gly[c]	0.246	18.45			0.441041	0.0851782	0.248548
Histidine	155	HIS	0.077	11.935			0.0219355	0	0.0537855	S_L_45_Histidine_biomass	0	0			0	0.0219355	0.0537855	His[c]	0.03	4.65			0.0537855	0.0219355	0
Isoleucine	131	ILE	0.188	24.628			0.0535569	0.10652	0.145221	S_L_45_Isoleucine_biomass	0.06	7.86			0.10652	0.0535569	0.145221	Ile[c]	0.081	10.611			0.145221	0.0535569	0.10652
Leucine	131	LEU	0.372	48.732			0.105974	0.248548	0.254585	S_L_45_Leucine_biomass	0.14	18.34			0.248548	0.105974	0.254585	Leu[c]	0.142	18.602			0.254585	0.105974	0.248548
Lysine	147	LYS	0.08	11.76			0.0227902	0.00177534	0.166735	S_L_45_Lysine_biomass	0.001	0.147			0.00177534	0.0227902	0.166735	Lys[c]	0.093	13.671			0.166735	0.0227902	0.00177534
Methionine	149	MET	0.021	3.129			0.00598242	0.00355068	0.0537855	S_L_45_Methionine_biomass	0.002	0.298			0.00355068	0.00598242	0.0537855	Met[c]	0.03	4.47			0.0537855	0.00598242	0.00355068
Phenylalanine	165	PHE	0.141	23.265			0.0401677	0.142027	0.107571	S_L_45_Phenylalanine_biomass	0.08	13.2			0.142027	0.0401677	0.107571	Phe[c]	0.06	9.9			0.107571	0.0401677	0.142027
Proline	114	PRO	0.00031	0.03534			8.83119e-05	0.0177534	0.173906	S_L_45_Proline_biomass	0.01	1.14			0.0177534	8.83119e-05	0.173906	Pro[c]	0.097	11.058			0.173906	8.83119e-05	0.0177534
Serine	105	SER	0.573	60.165			0.163235	0.372822	0.238449	S_L_45_Serine_biomass	0.21	22.05			0.372822	0.163235	0.238449	Ser[c]	0.133	13.965			0.238449	0.163235	0.372822
Threonine	119	THR	0.42	49.98			0.119648	0.152679	0.224106	S_L_45_Threonine_biomass	0.086	10.234			0.152679	0.119648	0.224106	Thr[c]	0.125	14.875			0.224106	0.119648	0.152679
Tryptophan	204	TRP	0.015	3.06			0.00427316	0.0710137	0.0268928	S_L_45_Tryptophan_biomass	0.04	8.16			0.0710137	0.00427316	0.0268928	Trp[c]	0.015	3.06			0.0268928	0.00427316	0.0710137
Tyrosine	181	TYR	0.121	21.901			0.0344701	0.0532602	0.0752997	S_L_45_Tyrosine_biomass	0.03	5.43			0.0532602	0.0344701	0.0752997	Tyr[c]	0.042	7.602			0.0752997	0.0344701	0.0532602
Valine	117	VAL	0.125	14.625			0.0356096	0.177534	0.234863	S_L_45_Valine_biomass	0.1	11.7			0.177534	0.0356096	0.234863	Val[c]	0.131	15.327			0.234863	0.0356096	0.177534
Ornithine	133	met_972	0.00019	0.02527			5.41266e-05	0	0.0268928	S_Ornithine_biomass	0	0			0	5.41266e-05	0.0268928	Orn[h]	0.015	1.995			0.0268928	5.41266e-05	0
Carbonhydrate					133.38	3.79969							142.542	25.3061							101.844	18.2591
Glucose	180	GLC	0	0			0	0.0940931	0.0609569	S_Glucose_biomass	0.053	9.54			0.0940931	0	0.0609569	Glc[c]	0.034	6.12			0.0609569	0	0.0940931
Sucrose	342	SUCROSE	0	0			0	0.170433	0.0806783	S_Sucrose_biomass	0.096	32.832			0.170433	0	0.0806783	Suc[c]	0.045	15.39			0.0806783	0	0.170433
Fructose	180	FRU	0	0			0	0.0940931	0.0268928	S_beta_45_D_45_Fructose_biomass	0.053	9.54			0.0940931	0	0.0268928	Frc[c]	0.015	2.7			0.0268928	0	0.0940931
Starch	342	met[1]	0.39	133.38			0.111102	0.470466	0.813954	S_Starch_biomass	0.265	90.63			0.470466	0.111102	0.813954	starch2[h]	0.227	77.634			0.406977	0.055551	0.235233
Lipid (fattcy acid)					225.024	6.41042							6.656	1.18167							92.04	16.5014
Palmitate	256	PALMITATE	0.879	225.024			0.250407	0.0461589	0.174803	S_Hexadecanoic_32_acid_biomass	0.026	6.656			0.0461589	0.250407	0.174803
M-ACP	118																	M-ACP[h]	0.78	92.04			1.39842	2.00326	0.369271
Cell wall					2338.6	66.6212							104.31	18.5186							124.488	22.3189
Cellulose	342	met[2]	6.838	2338.6			1.94799	0.541479	1.3052	S_Cellulose_biomass	0.305	104.31			0.541479	1.94799	1.3052	cellulose2[c]	0.364	124.488			0.652598	0.973995	0.27074
Nucletide					105.292	2.99953							7.3739	1.30912							1.4237	0.255248
DNA
dAMP	330	DAMP	0.04	13.2			0.0113951	0.00479342	0.001255	S_dATP_biomass	0.0027	0.891			0.00479342	0.0113951	0.001255	dATP[c]	0.0007	0.231			0.001255	0.0113951	0.00479342
dCMP	306	DCMP	0.043	13.158			0.0122497	0.00337315	0.00071714	S_dCTP_biomass	0.0019	0.5814			0.00337315	0.0122497	0.00071714	dCTP[c]	0.0004	0.1224			0.00071714	0.0122497	0.00337315
dGMP	346	DGMP	0.038	13.148			0.0108253	0.00301808	0.00071714	S_dGTP_biomass	0.0017	0.5882			0.00301808	0.0108253	0.00071714	dGTP[c]	0.0004	0.1384			0.00071714	0.0108253	0.00301808
TMP	321	TMP	0.041	13.161			0.01168	0.00497096	0.001255	S_dTTP_biomass	0.0028	0.8988			0.00497096	0.01168	0.001255	dTTP[c]	0.0007	0.2247			0.001255	0.01168	0.00497096
RNA
AMP	346	AMP	0.038	13.148			0.0108253	0.00514849	0.00107571	S_ATP_biomass	0.0029	1.0034			0.00514849	0.0108253	0.00107571	ATP[c]	0.0006	0.2076			0.00107571	0.0108253	0.00514849
CMP	322	CMP	0.041	13.202			0.01168	0.00585863	0.000896425	S_CTP_biomass	0.0033	1.0626			0.00585863	0.01168	0.000896425	CTP[c]	0.0005	0.161			0.000896425	0.01168	0.00585863
GMP	362	GMP	0.036	13.032			0.0102556	0.00692383	0.00071714	S_GTP_biomass	0.0039	1.4118			0.00692383	0.0102556	0.00071714	GTP[c]	0.0004	0.1448			0.00071714	0.0102556	0.00692383
UMP	323	UMP	0.041	13.243			0.01168	0.00514849	0.00107571	S_UTP_biomass	0.0029	0.9367			0.00514849	0.01168	0.00107571	UTP[c]	0.0006	0.1938			0.00107571	0.01168	0.00514849
Soluble					0	0							0	0							14.7779	2.64946
Trehalose	342	TREHALOSE	0	0			0	0	0.00179285	S_Trehalose_biomass	0	0			0	0	0.00179285	Tre[c]	0.001	0.342			0.00179285	0	0
Succinate	116	SUC	0	0			0	0	0.00179285	S_Succinate_biomass	0	0			0	0	0.00179285	SCA[m]	0.001	0.116			0.00179285	0	0
Fumarate	114	FUM	0	0			0	0	0.139842	S_Fumarate_biomass	0	0			0	0	0.139842	Fum[m]	0.078	8.892			0.139842	0	0
Malate	132	MAL	0	0			0	0	0.0681283	S_Malate_biomass	0	0			0	0	0.0681283	Mal[m]	0.038	5.016			0.0681283	0	0
Shikimate	173	SHIKIMATE	0	0			0	0	0.000537855	S_Shikimate_biomass	0	0			0	0	0.000537855	SA[h]	0.0003	0.0519			0.000537855	0	0
Urea	60	UREA	0	0			0	0	0.0107571	S_Urea_biomass	0	0			0	0	0.0107571	urea[m]	0.006	0.36			0.0107571	0	0
Sum(mg)				3510.29								563.272								557.771
Sum(g)				3.51029								0.563272								0.557771
Cell maintenance
GAM			-				53.2602	53.2602	53.2602	S_ATP[c]	30				53.2602	53.2602	53.2602		-				53.2602	53.2602	53.2602
NGAM		ATPase	7.1				2.02263	2.02263	2.02263		-				2.02263	2.02263	2.02263		-				2.02263	2.02263	2.02263
Notes:
1. The metabolites hilighted in red indicate they are not included in the biomass reaction of its corresponding model, but added additionly.
2. Starch and cellulose in Poolman and AraGEM model have one unit of glucose, while, in AraCore model, starch and cellulose have 2 units of glucose.
3. Palmitate is the representative of lipid in Poolman and AraGEM model. For AraCore model, M-ACP is the representative of lipid. M-ACP is malonyl-acyl carrier protein. R refers to acyl carrier protein. We convert the coefficients of these two metabolites according to its carbon atoms, i.e. palmitate (C16), M-ACP (C2).
4. GAM is only considered in AraGEM model, NGAM was only taken into account in Poolman model. We keep GAM and NGAM unchanged in all simulations through the study.
