# Supplementary material for: Flux Balance Analysis of Plant Metabolism: The Effect of Biomass Composition and Model Structure on Model Predictions
Source: Front Plant Sci. 2016 Apr 26;7:537. doi: 10.3389/fpls.2016.00537 (PMC4845513; doi:10.3389/fpls.2016.00537)
Supplement: Supplementary file 8 [file DataSheet3.XLSX]

## Sheet: Poolman_Old
		PoolmanBOF	AraGEMBOF	AraCoreBOF
	'reac_0'	0	0	0
	'reac_1'	0	0	0
	'reac_2'	0	0	0
	'reac_3'	0	0	0
	'reac_4'	0	0	0
	'reac_5'	0	0	0
	'reac_6'	0	0	0
	'reac_7'	0	0	0
	'reac_8'	0	0	0
	'reac_9'	0	0	0
	'reac_10'	0	0	0
	'reac_11'	0	0	0
	'reac_12'	0	0	0
	'reac_13'	0	0	0
	'reac_14'	0	0	0
	'reac_15'	0	0	0
	'reac_16'	0	0	0
	'reac_17'	0	0	0
	'reac_18'	0	0	0
	'reac_19'	0	0	0
7	'reac_20'	0	0	0
	'reac_21'	0	0	0
	'reac_22'	0	0	0
	'reac_23'	0	0	0
	'reac_24'	0	0	0
	'reac_25'	0.121396	0.0518239	0.0761305
	'reac_26'	-0.00669112	-0.00154243	-0.0222604
	'reac_27'	-0.00669112	-0.00462731	-0.0667812
	'reac_28'	0.0254899	0.002313	0.20702
	'reac_29'	0.0254899	0.000771	0.0690066
	'reac_30'	-0.0509799	-0.003084	-0.276026
	'reac_31'	0.00262864	0	0
	'reac_32'	0	0	0
	'reac_33'	0.845629	1.49233	0.7846
	'reac_34'	0	0	0
	'reac_35'	0	0	0
28	'reac_36'	-2.05359	-2.67609	-2.22933
	'reac_37'	-0.0509799	-0.003084	-0.276026
	'reac_38'	0	0	0
	'reac_39'	0	0	0
	'reac_40'	0.237057	0.431844	0.42146
	'reac_41'	-0.0509799	-0.003084	-0.276026
	'reac_42'	0	0	0
	'reac_43'	0	0	0
	'reac_44'	0	0	0
	'reac_45'	0	0	0
	'reac_46'	0	0	0
	'reac_47'	0	0	0
	'reac_48'	0	0	0
	'reac_49'	0	0	0
	'reac_50'	0	0	0
	'reac_51'	0	0	0
	'reac_52'	0	0	0
	'reac_53'	0	0	0
	'reac_54'	0	0	0
	'reac_55'	0	0	0
	'reac_56'	0	0	0
	'reac_57'	0	0	0
	'reac_58'	0	0	0
	'reac_59'	0	0	0
	'reac_60'	0	0	0
	'reac_61'	0	0	0
	'reac_62'	0	0	0
	'reac_63'	0	0	0
	'reac_64'	0	0	0
	'reac_65'	0	0	0
	'reac_66'	0.176518	0.462689	0.34726
	'reac_67'	0	0	0
	'reac_68'	0	0	0
	'reac_69'	0	0	0
	'reac_70'	0	0	0
	'reac_71'	0	0	0
	'reac_72'	0	0	0
	'reac_73'	0	0	0
	'reac_74'	0	0	0
	'reac_75'	0	0	0
	'reac_76'	0	0	0
4	'reac_77'	0	0	0
	'reac_78'	0	0	0
	'reac_79'	0	0	0
	'reac_80'	0	0	0
	'reac_81'	0	0	0
	'reac_82'	0	0	0
	'reac_83'	0	0	0
	'reac_84'	0	0	0
	'reac_85'	0	0	0
	'reac_86'	0	0	0
	'reac_87'	0	0	0
	'reac_88'	0	0	0
	'reac_89'	0	0	0
	'reac_90'	0	0	0
	'reac_91'	0	0	0
11	'reac_92'	9.20251	10.6909	9.76629
29	'reac_93'	-2.23011	-3.13878	-2.57748
	'reac_94'	0	0	0
	'reac_95'	0	0	0
	'reac_96'	0	0	0
	'reac_97'	0.176518	0.462689	0.348151
	'reac_98'	0.176518	0.462689	0.348151
	'reac_99'	0	0	0
	'reac_100'	0	0	0
	'reac_101'	0	0	0
	'reac_102'	0	0	0
	'reac_103'	0	0	0
	'reac_104'	0	0	0
	'reac_105'	0.237057	0.431844	0.42146
	'reac_106'	0.237057	0.431844	0.42146
	'reac_107'	0	0	0
	'reac_108'	0	0	0
	'reac_109'	0	0	0
	'reac_110'	0	0	0
	'reac_111'	0	0	0
	'reac_112'	0	0	0
	'reac_113'	0	0	0
10	'reac_114'	9.20251	10.6909	9.76629
	'reac_115'	0	0	0
	'reac_116'	0	0	0
	'reac_117'	0	0	0
	'reac_118'	0	0	0
	'reac_119'	0	0	0
	'reac_120'	0	0	0
	'reac_121'	0	0	0
	'reac_122'	0	0	0
	'reac_123'	0	0	0
	'reac_124'	0	0	0
	'reac_125'	0	0	0
	'reac_126'	0	0	0
	'reac_127'	0	0	0
	'reac_128'	0	0	0
	'reac_129'	0	0	0
	'reac_130'	0	0	0
	'reac_131'	0	0	0
3	'reac_132'	1.11027	1.5077	1.26648
25	'reac_133'	0	0	0
24	'reac_134'	0	0	0
23	'reac_135'	0	0	0
	'reac_136'	0	0	0
	'reac_137'	6.35369	5.13554	5.15012
	'reac_138'	0.0841168	0.0801997	0.172147
	'reac_139'	0.316713	0.740303	0.810271
	'reac_140'	0.316713	0.740303	0.810271
	'reac_141'	0.119803	0.185075	0.24041
	'reac_142'	0.119803	0.185075	0.24041
	'reac_143'	0.0509799	0.003084	0.276026
	'reac_144'	0	0	0
	'reac_145'	0	0	0
	'reac_146'	0	0	0
	'reac_147'	0	0	0
	'reac_148'	0	0	0
	'reac_149'	0	0	0
	'reac_150'	0	0	0
	'reac_151'	0	0	0
	'reac_152'	0	0	0
	'reac_153'	0	0	0
	'reac_154'	0	0	0
	'reac_155'	0	0	0
	'reac_156'	0.0267644	0.00802014	0.00133514
	'reac_157'	0	0	0
	'reac_158'	0.0987736	0.0172754	0.0929005
	'reac_159'	0	0	0
	'reac_160'	0	0	0.017808
	'reac_161'	0	0	-0.017808
	'reac_162'	0.0968618	0.0345492	0.00623288
	'reac_163'	0.14593	0.0345492	0.0952745
	'reac_164'	-0.0968618	-0.0345492	-0.00623288
	'reac_165'	0.0968618	0.0345492	0.00623288
	'AKGEquiv'	0.763743	2.31345	0.964608
	'reac_167'	0	0	0
	'reac_168'	-0.614308	-0.330052	-0.614381
	'reac_169'	0.875421	1.79493	1.31127
	'reac_170'	-5.5896	-8.12333	-7.42034
	'reac_171'	0	0	0
	'reac_172'	0	0	0
	'reac_173'	0	0	0
	'reac_174'	0	0	0
	'reac_175'	0	0	0
	'reac_176'	-0.0509799	-0.003084	-0.276026
	'reac_177'	0	0	0
	'reac_178'	0	0	0
	'reac_179'	0	0	0
	'reac_180'	0.0987736	0.0172754	0.0929005
	'AMP_tx'	0	0	0
	'reac_182'	0	0	0
	'reac_183'	0.00955874	0.123384	0.0445208
	'reac_184'	0	0	0
	'reac_185'	0	0	0
	'reac_186'	0	0	0
	'reac_187'	0	0	0
	'reac_188'	0	0	0
	'reac_189'	0	0	0
	'reac_190'	0.0751954	0	0.189953
	'reac_191'	0.0751954	0	0.189953
	'ARG_tx'	0	0	0
	'reac_193'	0	0	0
	'reac_194'	0.330095	1.20299	0.184018
	'reac_195'	0	0	0
	'ASN_tx'	0	0	0
	'reac_197'	-1.04063	-1.79431	-0.838765
	'reac_198'	0	0	0
	'reac_199'	-0.0133822	-0.00616974	-0.0890416
	'reac_200'	0.0133822	0.00616974	0.0890416
	'reac_201'	0.105783	0.0336216	0.00652921
	'reac_202'	0	0	0
	'reac_203'	-0.0490682	0	-0.0890416
	'ATPase'	2.02263	2.02263	2.02263
15	'AconDHatase'	0.763743	2.31345	0.967576
15	'AconHydr'	0.763743	2.31345	0.967576
17	'AlphaKGDH'	0	0	0.00296827
	'reac_208'	0	0	0
	'reac_209'	0	0	0
	'reac_210'	0	0	0
	'reac_211'	0	0	0
	'reac_212'	0	0	0
	'reac_213'	0.0509799	0.003084	0.276026
	'reac_214'	0	0	0
	'reac_215'	-0.119803	-0.185075	-0.24041
	'reac_216'	-0.237057	-0.431844	-0.42146
	'reac_217'	-0.0796561	-0.308459	-0.388811
	'reac_218'	0	0	0
	'reac_219'	0	0	0
	'reac_220'	0.180979	0.0336216	0.196482
	'reac_221'	0	0	0
	'reac_222'	0.0898521	0.246767	0.178082
	'reac_223'	0	0	0
	'reac_224'	0	0	0
	'reac_225'	0	0	0
	'reac_226'	-0.0261272	-0.0101798	-0.00148331
	'reac_227'	0	0	0
	'reac_228'	4.35751	0.940801	2.16072
	'reac_229'	0	0	0
	'reac_230'	0	0	0
	'reac_231'	0.176518	0.462689	0.34726
	'reac_232'	0.166959	0.339304	0.302739
	'reac_233'	0	0	0
	'reac_234'	0	0	0
	'reac_235'	0	0	0
	'reac_236'	0	0	0
	'reac_237'	-0.0261272	-0.0101798	-0.00148331
	'CMP_tx'	0	0	0
	'CO2_tx'	-5.54167	-8.83305	-5.45776
	'reac_240'	0	0	0
	'reac_241'	0	0	0
	'reac_242'	0	0	0
	'reac_243'	0.0535289	0.0160403	0.00267029
	'reac_244'	0	0	0
	'reac_245'	0	0	0
	'reac_246'	0.0272026	0.0462687	0.0623288
	'reac_247'	0.0133822	0.00616974	0.0890416
	'reac_248'	0.0841168	0.0801997	0.172147
	'reac_249'	0	0	0
	'reac_250'	0.0133822	0.00616974	0.0890416
	'reac_251'	0	0	0
	'CYS_tx'	0	0	0
	'reac_253'	0	0	0
	'reac_254'	0	0	0
	'reac_255'	0	0	0
	'Cell_tx'	0	0	0
	'CisAconEquiv'	0	0	0
	'CitEquiv'	0	0	0
14	'CitSynth'	0.763743	2.31345	0.967576
33	'Complex_I'	3.33186	8.73465	3.74446
19	'Complex_II'	0	0	0
34	'Complex_III'	3.33186	8.73465	3.74446
35	'Complex_IV'	1.66593	4.36732	1.87223
36	'Complex_V'	8.32964	21.8366	9.36116
	'ConOL_tx'	0	0	0
	'CoumOL_tx'	0	0	0
	'reac_267'	0.845629	1.49233	0.7846
	'reac_268'	0	0	0
	'reac_269'	0	0	0
	'reac_270'	0.176518	0.462689	0.348151
	'reac_271'	0	0	0
	'reac_272'	0	0	0
	'reac_273'	0	0	0
	'reac_274'	-0.0274017	-0.00586047	-0.00118698
	'reac_275'	0	0	0
	'reac_276'	0	0	0
	'reac_277'	0	0	0
	'reac_278'	0	0	0
	'reac_279'	0	0	0
	'reac_280'	0	0	0
	'reac_281'	-0.0242155	-0.00524367	-0.00118698
	'reac_282'	0	0	0
	'reac_283'	0	0	0
	'reac_284'	0	0	0
	'reac_285'	0	0	0
	'reac_286'	0	0	0
	'reac_287'	-0.0261272	-0.00863686	-0.00207763
	'reac_288'	0	0	0
	'reac_289'	0	0	0
	'reac_290'	0	0	0
	'reac_291'	-0.105783	-0.0336216	-0.00652921
	'reac_292'	0.105783	0.0336216	0.00652921
	'reac_293'	0	0	0
	'reac_294'	0	0	0
	'reac_295'	0	0	0
	'reac_296'	0.316713	0.740303	0.810271
	'reac_297'	0.119803	0.185075	0.24041
	'reac_298'	0	0	0
	'reac_299'	0	0	0
	'reac_300'	0	0	0
	'reac_301'	0	0	0
	'reac_302'	-0.845629	-1.49233	-0.7846
	'reac_303'	0	0	0
	'reac_304'	0	0	0
	'reac_305'	0	0	0
	'reac_306'	0	0	0
	'reac_307'	0	0	0
	'reac_308'	0	0	0
	'reac_309'	0	0	0
	'reac_310'	0	0	0
	'reac_311'	0	0	0
	'reac_312'	0.0261272	0.00863686	0.00207763
	'reac_313'	0	0	0
	'reac_314'	0	0	0
	'reac_315'	0	0	0
	'reac_316'	0	0	0
5	'reac_317'	1.11027	1.5077	1.26648
	'reac_318'	0	0	0
	'reac_319'	0	0	0
	'reac_320'	0	0	0
	'FA_Synth'	0.560142	0.0801995	0.289383
	'reac_322'	0	0	0
	'reac_323'	0.0968618	0.0345492	0.00623288
	'reac_324'	0	0	0
	'reac_325'	0	0	0
	'reac_326'	0	0	0
	'reac_327'	0	0	0
	'reac_328'	0	0	0
	'reac_329'	0	0	0
	'reac_330'	0	0	0
	'reac_331'	0	0	0
	'reac_332'	0	0	0
	'reac_333'	0	0	0
	'reac_334'	0	0	0
	'reac_335'	0	0	0
	'FumEquiv'	-0.270831	-0.0518246	-0.0575809
20	'Fumarase'	0.270831	0.0518246	0.0575809
	'reac_338'	0	0	0
	'reac_339'	0	0	0
	'reac_340'	0	0	0
	'reac_341'	0	0	0
	'reac_342'	0	0	0
8	'reac_343'	0	0	0
	'reac_344'	0.0968618	0.0345492	0.00623288
	'reac_345'	0	0	0
	'reac_346'	0.282301	0.0839051	0.192627
	'reac_347'	0.122989	0.022519	0.0940875
	'reac_348'	0	0	0
	'reac_349'	0	0	0
	'GLC_tx'	10	10	10
	'GLN_tx'	0	0	0
	'GLT_tx'	0	0	0
22	'reac_353'	0	0	0
	'reac_354'	0	0	0
	'reac_355'	-0.0528917	-0.016657	-0.00341277
	'reac_356'	0	0.459605	0.178082
1	'reac_357'	0	0	0
	'reac_358'	0	0	0
	'reac_359'	0	0	0
	'reac_360'	0	0	0
	'reac_361'	0	0	0
	'reac_362'	-0.0509799	-0.003084	-0.276026
	'reac_363'	-1.31571	-1.16629	-1.03555
	'reac_364'	-2.63142	-6.50017	-5.01003
	'reac_365'	1.31571	1.16629	1.03555
	'reac_366'	0	0	0
	'reac_367'	0	0	0
	'reac_368'	0.598377	1.27209	0.282557
	'reac_369'	0.0490682	0	0.0890416
	'reac_370'	0	0	0
	'reac_371'	0	0	0
	'reac_372'	-0.0509799	-0.003084	-0.276026
	'reac_373'	0.845629	1.49233	0.7846
	'reac_374'	0	0	0
	'reac_375'	0	0	0
	'reac_376'	0	0	0
	'reac_377'	0	0	0
	'reac_378'	-116.067	-74.0237	-82.7884
	'reac_379'	116.067	74.0237	82.7884
	'reac_380'	0	0	0
	'reac_381'	0	0	0
	'reac_382'	0	0	0
	'reac_383'	0	0	0
	'reac_384'	0	0	0
	'reac_385'	-0.957148	-1.00065	-1.54041
	'reac_386'	0	0	0
	'reac_387'	0	0	0
	'reac_388'	0	0	0
	'reac_389'	0	0	0
	'reac_390'	0	0	0
	'reac_391'	0.0968618	0.0345492	0.00623288
	'GLY_tx'	0	0	0
	'reac_393'	-0.0242155	-0.00524367	-0.00118698
	'reac_394'	0	0	0
	'reac_395'	0.0471564	0.0172739	0.00237396
	'GMP_tx'	0	0	0
	'reac_397'	2.49069	5.05658	3.40195
	'reac_398'	0	0	0
	'reac_399'	0	0	0
	'reac_400'	0	0	0
	'reac_401'	0	0	0
	'reac_402'	0	0	0
	'reac_403'	0	0	0
	'reac_404'	0	0	0
	'reac_405'	0	0	0
	'reac_406'	0	0	0
	'reac_407'	0.0242155	0.00524367	0.00118698
	'reac_408'	0	0	0
	'reac_409'	0	0	0
	'reac_410'	0	0	0
	'reac_411'	0	0	0
	'reac_412'	0	0	0
	'reac_413'	0	0	0
	'reac_414'	0.0490682	0	0.0890416
	'reac_415'	0.0490682	0	0.0890416
	'reac_416'	0.0490682	0	0.0890416
	'reac_417'	0.0490682	0	0.0890416
	'reac_418'	0.0490682	0	0.0890416
	'reac_419'	0.0490682	0	0.0890416
	'HIS_tx'	0	0	0
	'reac_421'	0	0	0
	'reac_422'	0.0133822	0.00616974	0.0890416
	'reac_423'	0	0	0
	'reac_424'	0	0	0
	'reac_425'	-0.00669112	-0.00154243	-0.0222604
	'reac_426'	-0.00669112	-0.00462731	-0.0667812
	'reac_427'	0.0133822	0.00616974	0.0890416
	'reac_428'	0	0	0
	'reac_429'	0	0	0
	'reac_430'	0	0	0
	'reac_431'	0	0	0
	'reac_432'	0	0	0
	'reac_433'	0	0	0
	'reac_434'	0	0	0
	'reac_435'	0	0	0
	'reac_436'	0	0	0
	'reac_437'	0	0	0
	'ICitEquiv'	0	0	0
	'reac_439'	0.00955874	0.123384	0.0445208
	'ILE_tx'	0	0	0
	'reac_441'	0.0490682	0	0.0890416
	'reac_442'	0.0471564	0.0172739	0.00237396
	'reac_443'	-0.14593	-0.0345492	-0.0952745
	'reac_444'	0	0	0
	'reac_445'	0	0	0
	'reac_446'	0	0	0
	'reac_447'	0	0	0
	'reac_448'	0	0	0
	'reac_449'	0	0	0
	'reac_450'	0	0	0
	'reac_451'	0	0	0
	'reac_452'	0	0	0
16	'IsoCitDH'	0.763743	2.31345	0.967576
	'reac_454'	0	0	0
	'reac_455'	0	0	0
	'reac_456'	0	0	0
	'reac_457'	0	0	0
	'reac_458'	0	0	0
	'reac_459'	0	0	0
	'reac_460'	0	0	0
	'reac_461'	0	0	0
	'reac_462'	0	0	0
	'reac_463'	0	0	0
	'reac_464'	0	0	0
	'reac_465'	0	0	0
	'reac_466'	0	0	0
	'reac_467'	0	0	0
	'reac_468'	0	0	0
	'reac_469'	0	0	0
	'reac_470'	0	0	0
	'reac_471'	0	0	0
	'reac_472'	0	0	0
	'reac_473'	0	0	0
	'LEU_tx'	0	0	0
	'reac_475'	0	0	0
	'reac_476'	0	0	0
	'reac_477'	0	0	0
	'reac_478'	0	0	0
	'reac_479'	0	0	0
	'LYS_tx'	0	0	0
	'reac_481'	0	0	0
32	'reac_482'	0	0	0
	'reac_483'	0	0	0
	'reac_484'	1.53354	4.05593	1.86154
	'reac_485'	0	0	0
	'reac_486'	0	0	0
	'reac_487'	0	0	0
	'reac_488'	0	0	0
	'reac_489'	0	0	0
	'reac_490'	0	0	0
	'reac_491'	0.242792	0.0690985	0.101507
	'reac_492'	0	0	0
	'reac_493'	0	0	0
	'reac_494'	0	0	0
	'reac_495'	0	0	0
	'reac_496'	0	0	0
	'reac_497'	0.121396	0.0172746	0.0253768
	'reac_498'	0	0	0
	'reac_499'	0	0	0
	'MET_tx'	0	0	0
	'reac_501'	0	0	0
	'reac_502'	0	0	0
	'reac_503'	0	0	0
	'reac_504'	0	0	0
	'reac_505'	0	0	0
21	'MalDH'	1.80437	4.10776	1.80634
	'MalEquiv'	-1.53354	-4.05593	-1.74876
	'reac_508'	0	0	0
	'reac_509'	0	0	0
	'reac_510'	0	0	-0.017808
	'reac_511'	0	0	0
	'reac_512'	0	0	0
	'reac_513'	0	0	0
	'reac_514'	0	0	0
	'reac_515'	0	0	0
	'NADOxid'	0	0	0
	'reac_517'	0	0	0
	'reac_518'	0	0	0
	'reac_519'	0	0	0
	'reac_520'	0	0	0
	'reac_521'	0	0	0
	'reac_522'	0	0	0
	'NH3_tx'	5.45911	9.82753	6.9802
	'reac_524'	0	0	0
	'reac_525'	0	0	0
	'reac_526'	0	0	0
	'reac_527'	0	0	0
	'reac_528'	0	0	0
	'reac_529'	0	0	0
	'NO3_tx'	0	0	0
	'reac_531'	0	0	0
	'reac_532'	0	0	0
	'O2_tx'	2.62308	10.2242	3.16451
	'OAAEquiv'	1.04063	1.79431	0.838765
	'reac_535'	0	0	0
	'reac_536'	0	0	0
	'reac_537'	0	0	0
	'reac_538'	0.0751954	0	0.189953
	'reac_539'	-0.0753164	0	-0.234474
	'reac_540'	-0.105783	-0.0336216	-0.00652921
	'reac_541'	0.105783	0.0336216	0.00652921
	'reac_542'	0	0	0
	'reac_543'	0	0	0
	'reac_544'	0	0	0
	'reac_545'	0	0	0
	'reac_546'	0	0	0
	'reac_547'	0	0	0
	'reac_548'	0	0	0
31	'reac_549'	0	0	0
	'reac_550'	0	0	0
12	'reac_551'	-8.84947	-9.76551	-9.07088
	'reac_552'	0	0	0
	'reac_553'	0.458819	0.851349	0.611415
	'reac_554'	0	0	0
	'reac_555'	0	0	0
	'PHE_tx'	0	0	0
	'reac_557'	0	0	0
9	'reac_558'	0	0	0
	'reac_559'	0	0	0
	'reac_560'	5.39397	7.32257	6.07627
	'reac_561'	0	0	0
	'reac_562'	6.07601	8.29941	6.88983
	'reac_563'	5.34107	7.30591	6.07286
	'reac_564'	0	0	0
	'reac_565'	0	0	0
	'reac_566'	0	0	0
	'reac_567'	0	0	0
	'reac_568'	0	0	0
	'reac_569'	0	0	0
	'reac_570'	0.00955874	0.123384	0.0445208
	'reac_571'	0.011351	0	0
	'reac_572'	0.119086	0.293036	0.24041
	'reac_573'	0.0365223	0.0462687	0.0623288
	'reac_574'	0.0490682	0	0.0890416
	'reac_575'	0	0	0
	'reac_576'	0	0	0
	'reac_577'	0	0	0
	'reac_578'	0	0	0
	'reac_579'	0	0	0
	'reac_580'	0	0	0
	'PRO_tx'	0	0	0
	'reac_582'	-0.0968618	-0.0345492	-0.00623288
	'reac_583'	0.261272	0.191555	0.146324
	'reac_584'	-0.00955874	-0.123384	-0.0445208
	'reac_585'	-0.458819	-0.851349	-0.611415
	'reac_586'	0	0	0
	'reac_587'	0	0	0
	'reac_588'	0	0	0
	'reac_589'	0	0	0
	'reac_590'	0	0	0
	'reac_591'	-0.0220042	-0.00771131	-0.129851
	'reac_592'	-0.0243939	-0.0246759	-0.411813
	'reac_593'	0	0	0
	'Palm_tx'	0	0	0
	'Pi_tx'	0.202645	0.0681709	0.0145335
13	'PyrDH'	0.763743	2.31345	0.967576
	'reac_597'	0	0	0
	'reac_598'	0	0	0
	'reac_599'	0	0	0
	'reac_600'	0	0	0
	'reac_601'	0	0	0
	'reac_602'	0	0	0
	'reac_603'	0	0	0
	'reac_604'	0	0	0
	'reac_605'	0	0	0
	'reac_606'	0	0	0
	'reac_607'	0	0	0
	'reac_608'	0	0	0
	'reac_609'	0	0	0
	'reac_610'	0	0	0
	'reac_611'	0	0	0
	'reac_612'	0	0	0
	'reac_613'	0.0509799	0.003084	0.276026
27	'reac_614'	1.79232	2.48454	2.08301
	'reac_615'	0	0	0
	'reac_616'	0	0	0
	'reac_617'	0	0	0
	'reac_618'	0	0	0
	'reac_619'	0	0	0
	'reac_620'	0	0	0
	'reac_621'	3.58532	3.24283	3.48788
26	'reac_622'	-4.28369	-5.81487	-4.80682
	'reac_623'	0	0	0
	'reac_624'	0	0	0
	'reac_625'	0	0	0
	'reac_626'	0	0	0
	'reac_627'	0	0	0
	'reac_628'	0	0	0
	'reac_629'	0	0	0
	'reac_630'	0	0	0
	'reac_631'	0	0	0
	'reac_632'	0	0	0
	'reac_633'	0	0	0
	'reac_634'	0	0	0
	'reac_635'	0	0	0
	'reac_636'	0	0	0
	'reac_637'	0	0	0
	'reac_638'	0	0	0
	'reac_639'	0	0	0
	'reac_640'	0	0	0
	'reac_641'	0	0	0
	'reac_642'	0	0	0
	'reac_643'	0	0	0
	'reac_644'	0	0	0
	'reac_645'	0	0	0
	'reac_646'	0	0	0
	'reac_647'	0	0	0
	'reac_648'	0	0	0
	'reac_649'	0	0	0
	'reac_650'	0	0	0
	'reac_651'	0	0	0
	'reac_652'	0	0	0
	'reac_653'	0	0	0
	'reac_654'	0	0	0
	'reac_655'	0	0	0
	'reac_656'	0	0	0
	'reac_657'	0	0	0
	'reac_658'	0	0	0
	'reac_659'	0	0	0
	'reac_660'	0	0	0
	'reac_661'	0.00477937	0.001542	0.0222604
	'reac_662'	0	0	0
	'reac_663'	0	0	0
	'reac_664'	0	0	0
	'reac_665'	0	0	0
	'reac_666'	0	0	0
	'reac_667'	0	0	0
	'reac_668'	0	0	0
	'reac_669'	0	0	0
	'reac_670'	0	0	0
	'reac_671'	0	0	0
	'reac_672'	0	0	0
	'reac_673'	0	0	0
	'reac_674'	0	0	0
	'reac_675'	0	0	0
	'reac_676'	0	0	0
	'reac_677'	-2.7948	-4.06167	-3.71017
	'reac_678'	0	0	0
	'reac_679'	0	0	0
	'reac_680'	0	0	0
	'reac_681'	0	0	0
	'reac_682'	0	0	0
	'reac_683'	0	0	0
	'reac_684'	0	0	0
	'reac_685'	0	0	0
	'reac_686'	0	0	0
	'reac_687'	0	0	0
	'reac_688'	0	0	0
	'reac_689'	0	0	0
	'reac_690'	0	0	0
	'reac_691'	-2.7948	-4.06167	-3.71017
	'reac_692'	0	0	0
	'reac_693'	0	0	0
	'reac_694'	0	0	0
	'reac_695'	0	0	0
	'reac_696'	0	0	0
	'reac_697'	0	0	0
	'reac_698'	0	0	0
	'reac_699'	0	0	0
	'reac_700'	0	0	0
	'reac_701'	0	0	0
	'reac_702'	0	0	0
	'reac_703'	0	0	0
	'reac_704'	0	0	0
	'reac_705'	0	0	0
	'reac_706'	0	0	0
	'reac_707'	0	0	0
	'reac_708'	0	0	0
	'reac_709'	0	0	0
	'reac_710'	0	0	0
	'reac_711'	0	0	0
	'reac_712'	0	0	0
	'reac_713'	0	0	0
	'reac_714'	0	0	0
	'reac_715'	0	0	0
	'reac_716'	0	0	0
	'reac_717'	0	0	0
	'reac_718'	0	0	0
	'reac_719'	0	0	0
	'reac_720'	0	0	0
	'reac_721'	0	0	0
	'reac_722'	0	0	0
	'reac_723'	0	0	0
	'reac_724'	0	0	0
	'reac_725'	0	0	0
	'reac_726'	0	0	0
	'reac_727'	0	0	0
	'reac_728'	0	0	0
	'reac_729'	0	0	0
	'reac_730'	0	0	0
	'reac_731'	0.875421	1.80295	1.31261
	'reac_732'	0.872792	1.80295	1.31261
	'reac_733'	0	0	0
	'reac_734'	0	0	0
	'reac_735'	0	0	0
	'reac_736'	0	0	0
	'reac_737'	0	0	0
	'reac_738'	0	0	0
	'reac_739'	0	0	0
	'reac_740'	0	0	0
	'reac_741'	0	0	0
	'reac_742'	0	0	0
	'reac_743'	0	0	0
	'reac_744'	0	0	0
	'reac_745'	0	0	0
	'reac_746'	0	0	0
	'reac_747'	0	0	0
	'reac_748'	0	0	0
	'reac_749'	0	0	0
	'reac_750'	0	0	0
	'reac_751'	0	0	0
	'reac_752'	0	0	0
	'reac_753'	0	0	0
	'reac_754'	0	0	0
	'reac_755'	0	0	0
	'reac_756'	0	0	0
	'reac_757'	0	0	0
	'reac_758'	0	0	0
	'reac_759'	0	0	0
	'reac_760'	0	0	0
	'reac_761'	0	0	0
	'reac_762'	0	0	0
	'reac_763'	0	0	0
	'reac_764'	0	0	0
	'reac_765'	0	0	0
	'reac_766'	0	0	0
	'reac_767'	0	0	0
	'reac_768'	0	0	0
	'reac_769'	0	0	0
	'reac_770'	0	0	0
	'reac_771'	0	0	0
	'reac_772'	0	0	0
	'reac_773'	0	0	0
	'reac_774'	0	0	0
	'reac_775'	0	0	0
	'reac_776'	0	0	0
	'reac_777'	0	0	0
	'reac_778'	0	0	0
	'reac_779'	0	0	0
	'reac_780'	0	0	0
	'reac_781'	0	0	0
	'reac_782'	0	0	0
	'reac_783'	0	0	0
	'reac_784'	0	0	0
	'reac_785'	0	0	0
	'reac_786'	0	0	0
	'reac_787'	0	0	0
	'reac_788'	0	0	0
	'reac_789'	0	0	0
	'reac_790'	0	0	0
	'reac_791'	0	0	0
	'reac_792'	0	0	0
	'reac_793'	0	0	0
	'reac_794'	0	0	0
	'reac_795'	0	0	0
	'reac_796'	0	0	0
	'reac_797'	0	0	0
	'reac_798'	0	0	0
	'reac_799'	0	0	0
	'reac_800'	0	0	0
	'reac_801'	0	0	0
	'reac_802'	0	0	0
	'reac_803'	0	0	0
	'reac_804'	0	0	0
	'reac_805'	0	0	0
	'reac_806'	0	0	0
	'reac_807'	0	0	0
	'reac_808'	0	0	0
	'reac_809'	0	0	0
	'reac_810'	0	0	0
	'reac_811'	0	0	0
	'reac_812'	0	0	0
	'reac_813'	0	0	0
	'reac_814'	0	0	0
	'reac_815'	0	0	0
	'reac_816'	0	0	0
	'reac_817'	0	0	0
	'reac_818'	0	0	0
	'reac_819'	0	0	0
	'reac_820'	0	0	0
	'reac_821'	0	0	0
	'reac_822'	0	0	0
	'reac_823'	0	0	0
	'reac_824'	0	0	0
	'reac_825'	0	0	0
	'reac_826'	0	0	0
	'reac_827'	0	0	0
	'reac_828'	0	0	0
	'reac_829'	0	0	0
	'reac_830'	0	0	0
	'reac_831'	0	0	0
	'reac_832'	0	0	0
	'reac_833'	0.00203122	0	0
	'reac_834'	0	0	0
	'reac_835'	0	0	0
	'reac_836'	0	0	0
	'reac_837'	0	0	0
	'reac_838'	0	0	0
	'reac_839'	0	0	0
	'reac_840'	0	0	0
	'reac_841'	0	0	0
	'reac_842'	0	0	0
	'reac_843'	0	0	0
	'reac_844'	0	0	0
	'reac_845'	0	0	0
	'reac_846'	6.74114	5.58589	5.76153
2	'reac_847'	5.39397	7.32257	6.0733
	'reac_848'	0	0	0
	'reac_849'	0	0	0
	'reac_850'	0	0	0
	'reac_851'	0	0	0
	'reac_852'	0	0	0
	'reac_853'	0	0	0
	'reac_854'	0	0	0
	'reac_855'	0	0	0
	'reac_856'	0	0	0
	'reac_857'	0	0	0
	'reac_858'	0	0	0
	'reac_859'	0	0	0
	'reac_860'	0	0	0
	'reac_861'	0	0	0
	'reac_862'	0	0	0
	'reac_863'	0	0	0
	'reac_864'	0	0	0
	'reac_865'	0	0	0
	'reac_866'	0	0	0
	'reac_867'	0	0	0
	'reac_868'	0	0	0
	'reac_869'	0	0	0
	'reac_870'	0	0	0
	'reac_871'	0	0	0
	'reac_872'	0	0	0
	'reac_873'	0	0	0
	'reac_874'	0	0	0
	'reac_875'	0	0	0
	'reac_876'	0	0	0
	'reac_877'	0	0	0
	'reac_878'	0	0	0
	'reac_879'	0	0	0
	'reac_880'	0.00477937	0.001542	0.0222604
	'reac_881'	0	0	0
	'reac_882'	0	0	0
	'reac_883'	0	0	0
	'reac_884'	0	0	0
	'reac_885'	0	0	0
	'reac_886'	0	0	0
	'reac_887'	0	0	0
	'reac_888'	-4.4104	-1.25358	-2.30067
	'reac_889'	0	0	0
	'reac_890'	0	0	0
	'reac_891'	0	0	0
	'reac_892'	-4.4104	-1.25358	-2.30067
	'reac_893'	0	0	0
	'reac_894'	0	0	0
	'reac_895'	0	0	0
	'reac_896'	0	0	0
	'reac_897'	0	0	0
	'reac_898'	0	0	0
	'reac_899'	0	0	0
	'reac_900'	0	0	0
	'reac_901'	0	0	0
	'reac_902'	0	0	0
	'reac_903'	0	0	0
	'reac_904'	0	0	0
	'reac_905'	0	0	0
	'reac_906'	0	0	0
	'reac_907'	0	0	0
	'reac_908'	0	0	0
	'reac_909'	0	0	0
	'reac_910'	0	0	0
	'reac_911'	0	0	0
	'reac_912'	0	0	0
	'reac_913'	0	0	0
	'reac_914'	0	0	0
	'reac_915'	0	0	0
	'reac_916'	0	0	0
	'reac_917'	0	0	0
	'reac_918'	0	0	0
	'reac_919'	0	0	0
	'reac_920'	0	0	0
	'reac_921'	0	0	0
	'reac_922'	0	0	0
	'reac_923'	0	0	0
	'reac_924'	0	0	0
	'reac_925'	0	0	0
	'reac_926'	0	0	0
	'reac_927'	0	0	0
	'reac_928'	0	0	0
	'reac_929'	0	0	0
	'reac_930'	0	0	0
	'reac_931'	0	0	0
	'reac_932'	0	0	0
	'reac_933'	0	0	0
	'reac_934'	0	0	0
	'reac_935'	0	0	0
	'reac_936'	0	0	0
	'reac_937'	0	0	0
	'reac_938'	0	0	0
	'reac_939'	0	0	0
	'reac_940'	0	0	0
	'reac_941'	0	0	0
	'reac_942'	0	0	0
	'reac_943'	0	0	0
	'reac_944'	0	0	0
	'reac_945'	0	0	0
	'reac_946'	0	0	0
	'reac_947'	0	0	0
	'reac_948'	0	0	0
	'reac_949'	0	0	0
	'reac_950'	0	0	0
	'reac_951'	0	0	0
	'reac_952'	0	0	0
	'reac_953'	0	0	0
	'reac_954'	0	0	0
	'reac_955'	0	0	0
	'reac_956'	0	0	0
	'reac_957'	0	0	0
	'reac_958'	0	0	0
	'reac_959'	0	0	0
	'reac_960'	0	0	0
	'reac_961'	0	0	0
	'reac_962'	0	0	0
	'reac_963'	4.13001	4.2899	5.51815
	'reac_964'	4.13001	4.2899	5.51815
	'reac_965'	0	0	0
	'reac_966'	0	0	0
	'reac_967'	0	0	0
	'reac_968'	0	0	0
	'reac_969'	0	0	0
	'reac_970'	0	0	0
	'reac_971'	0	0	0
	'reac_972'	0	0	0
	'reac_973'	0	0	0
	'reac_974'	0	0	0
	'reac_975'	0	0	0
	'reac_976'	0	0	0
	'reac_977'	0	0	0
	'reac_978'	0	0	0
	'reac_979'	0	0	0
	'reac_980'	0	0	0
	'reac_981'	0	0	0
	'reac_982'	0	0	0
	'reac_983'	0	0	0
	'reac_984'	0	0	0
	'reac_985'	0	0	0
	'reac_986'	0	0	0
	'reac_987'	0.237057	0.431844	0.42146
	'reac_988'	0	0	0
	'reac_989'	0	0	0
	'reac_990'	0	0	0
	'reac_991'	0	0	0
	'reac_992'	0	0	0
	'reac_993'	0	0	0
	'reac_994'	0	0	0
	'reac_995'	0	0	0
	'reac_996'	0	0	0
	'reac_997'	-0.0274017	-0.00586047	-0.00118698
	'reac_998'	0	0	0
	'reac_999'	0	0	0
	'reac_1000'	0	0	0
	'reac_1001'	0	0	0
	'reac_1002'	0	0	0
	'reac_1003'	0	0	0
	'reac_1004'	0	0	0
	'reac_1005'	0	0	0
	'reac_1006'	0	0	0
	'reac_1007'	0	0	0
	'reac_1008'	0	0	0
	'reac_1009'	0	0	0
	'reac_1010'	0	0	0
	'reac_1011'	0	0	0
	'reac_1012'	0	0	0
	'reac_1013'	0	0	0
	'reac_1014'	0	0	0
	'reac_1015'	0	0	0
	'reac_1016'	0	0	0
	'reac_1017'	0.0462005	0.001542	0.253766
	'reac_1018'	0	0	0
	'reac_1019'	0	0	0
	'reac_1020'	0	0	0
	'reac_1021'	0	0	0
	'reac_1022'	0	0	0
	'reac_1023'	0	0	0
	'reac_1024'	0	0	0
	'reac_1025'	0	0	0
	'reac_1026'	0	0	0
	'reac_1027'	0	0	0
	'reac_1028'	0	0	0
	'reac_1029'	0	0	0
	'reac_1030'	0	0	0
	'reac_1031'	0	0	0
	'reac_1032'	0	0	0
	'reac_1033'	0	0	0
	'reac_1034'	0	0	0
	'reac_1035'	0	0	0
	'reac_1036'	0	0	0
	'reac_1037'	0	0	0
	'reac_1038'	0	0	0
	'reac_1039'	0	0	0
	'reac_1040'	0	0	0
	'reac_1041'	0	0	0
	'reac_1042'	0	0	0
	'reac_1043'	0	0	0
	'reac_1044'	0	0	0
	'reac_1045'	0	0	0
	'reac_1046'	0	0	0
	'reac_1047'	0	0	0
	'reac_1048'	0	0	0
	'reac_1049'	0	0	0
	'reac_1050'	0	0	0
	'reac_1051'	0	0	0
	'reac_1052'	0	0	0
	'reac_1053'	0	0	0
	'reac_1054'	0	0	0
	'reac_1055'	0	0	0
	'reac_1056'	0	0	0
	'reac_1057'	0	0	0
	'reac_1058'	0	0	0
	'reac_1059'	0	0	0
	'reac_1060'	0	0	0
	'reac_1061'	0	0	0
	'reac_1062'	0	0	0
	'reac_1063'	0	0	0
	'reac_1064'	0	0	0
	'reac_1065'	0	0	0
	'reac_1066'	0	0	0
	'reac_1067'	0	0	0
	'reac_1068'	0	0	0
	'reac_1069'	0	0	0
	'reac_1070'	0	0	0
	'reac_1071'	0	0	0
	'reac_1072'	0	0	0
	'reac_1073'	0	0	0
	'reac_1074'	0	0	0
	'reac_1075'	0	0	0
	'reac_1076'	0	0	0
	'reac_1077'	0	0	0
	'reac_1078'	0	0	0
	'reac_1079'	0	0	0
	'reac_1080'	0	0	0
	'reac_1081'	0	0	0
	'reac_1082'	0	0	0
	'reac_1083'	0	0	0
	'reac_1084'	0	0	0
	'reac_1085'	0	0	0
	'reac_1086'	0	0	0
	'reac_1087'	0	0	0
	'reac_1088'	0	0	0
	'reac_1089'	0	0	0
	'reac_1090'	0	0	0
	'reac_1091'	0	0	0
	'reac_1092'	0	0	0
	'reac_1093'	0	0	0
	'reac_1094'	0	0	0
	'reac_1095'	0	0	0
	'reac_1096'	0	0	0
	'reac_1097'	0	0	0
	'reac_1098'	0	0	0
	'reac_1099'	0	0	0
	'reac_1100'	0	0	0
	'reac_1101'	0	0	0
	'reac_1102'	0	0	0
	'reac_1103'	0	0	0
	'reac_1104'	0	0	0
	'reac_1105'	0	0	0
	'reac_1106'	0	0	0
	'reac_1107'	0	0	0
	'reac_1108'	0	0	0
	'reac_1109'	0	0	0
	'reac_1110'	0	0	0
	'reac_1111'	0	0	0
	'reac_1112'	0	0	0
	'reac_1113'	0	0	0
	'reac_1114'	0	0	0
	'reac_1115'	0	0	0
	'reac_1116'	0	0	0
	'reac_1117'	0	0	0
	'reac_1118'	0	0	0
	'reac_1119'	0	0	0
	'reac_1120'	0	0	0
	'reac_1121'	0	0	0
	'reac_1122'	0	0	0
	'reac_1123'	0	0	0
	'reac_1124'	0	0	0
	'reac_1125'	0	0	0
	'reac_1126'	0	0	0
	'reac_1127'	0	0	0
	'reac_1128'	0	0	0
	'reac_1129'	0	0	0
	'reac_1130'	0	0	0
	'reac_1131'	0	0	0
	'reac_1132'	0	0	0
	'reac_1133'	0	0	0
	'reac_1134'	0	0	0
	'reac_1135'	0	0	0
	'reac_1136'	2.49069	5.05658	3.40195
	'reac_1137'	2.49069	5.05658	3.40195
	'reac_1138'	0	0	0
	'reac_1139'	0	0	0
	'reac_1140'	0	0	0
	'reac_1141'	0	0	0
	'reac_1142'	0	0	0
	'reac_1143'	0	0	0
	'reac_1144'	0	0	0
	'reac_1145'	0	0	0
	'reac_1146'	0	0	0
	'reac_1147'	0.00477937	0.001542	0.0222604
	'reac_1148'	0	0	0
	'reac_1149'	0	0	0
	'reac_1150'	0	0	0
	'reac_1151'	0	0	0
	'reac_1152'	0	0	0
	'reac_1153'	0.0254899	0.00832767	0.00207763
	'reac_1154'	0.458819	0.851349	0.611415
	'reac_1155'	0	0	0
	'reac_1156'	0	0	0
	'reac_1157'	0	0	0
	'reac_1158'	0	0	0
	'reac_1159'	0	0	0
	'reac_1160'	0	0	0
	'reac_1161'	0	0	0
	'reac_1162'	0	0	0
	'reac_1163'	0	0	0
	'reac_1164'	0	0	0
	'reac_1165'	0.0274017	0.00586047	0.00118698
	'reac_1166'	0.0261272	0.00863686	0.00207763
	'reac_1167'	0.0254899	0.00832767	0.00207763
	'reac_1168'	0.0242155	0.00524367	0.00118698
	'reac_1169'	0	0	0
	'reac_1170'	0	0	0
	'reac_1171'	0	0	0
	'reac_1172'	0	0	0
	'reac_1173'	0	0	0
	'reac_1174'	0	0	0
	'reac_1175'	0	0	0
	'reac_1176'	0	0	0
	'reac_1177'	0	0	0
	'reac_1178'	0	0	0
	'reac_1179'	0	0	0
	'reac_1180'	0	0	0
	'reac_1181'	0	0	0
	'reac_1182'	0	0	0
	'reac_1183'	0	0	0
	'reac_1184'	0	0	0
	'reac_1185'	0	0	0
	'reac_1186'	0	0	0
	'reac_1187'	0	0	0
	'reac_1188'	0	0	0
	'reac_1189'	0	0	0
	'reac_1190'	0	0	0
	'reac_1191'	0	0	0
	'reac_1192'	0	0	0
	'reac_1193'	0	0	0
	'reac_1194'	0	0	0
	'reac_1195'	0	0	0
	'reac_1196'	0	0	0
	'reac_1197'	0	0	0
	'reac_1198'	0	0	0
	'reac_1199'	0	0	0
	'reac_1200'	0	0	0
	'reac_1201'	0	0	0
	'reac_1202'	0	0	0
	'reac_1203'	0	0	0
	'reac_1204'	0	0	0
	'reac_1205'	0	0	0
	'reac_1206'	0	0	0
	'reac_1207'	0	0	0
	'reac_1208'	0	0	0
	'reac_1209'	4.13001	4.2899	5.51815
	'reac_1210'	0	0	0
	'reac_1211'	0	0	0
	'reac_1212'	0	0	0
	'reac_1213'	0	0	0
	'reac_1214'	0.875421	1.79493	1.31127
	'reac_1215'	0	0	0
	'reac_1216'	0	0	0
	'reac_1217'	0	0	0
	'reac_1218'	0	0	0
	'reac_1219'	0	0	0
	'reac_1220'	0	0	0
	'reac_1221'	0	0	0
	'reac_1222'	0	0	0
	'reac_1223'	0	0	0
	'reac_1224'	0	0	0
	'reac_1225'	0	0	0
	'reac_1226'	0	0	0
	'reac_1227'	0	0	0
	'reac_1228'	0	0	0
	'reac_1229'	0	0	0
	'reac_1230'	0	0	0
	'reac_1231'	0	0	0
	'reac_1232'	0	0	0
	'reac_1233'	0	0	0
	'reac_1234'	0	0	0
	'reac_1235'	0	0	0
	'reac_1236'	0	0	0
	'reac_1237'	0	0	0
	'reac_1238'	0	0	0
	'reac_1239'	0	0	0
	'reac_1240'	0	0	0
	'reac_1241'	0	0	0
	'reac_1242'	0	0	0
	'reac_1243'	0	0	0
	'reac_1244'	0	0	0
	'reac_1245'	0	0	0
	'reac_1246'	0	0	0
	'reac_1247'	0	0	0
	'reac_1248'	0	0	0
	'reac_1249'	0	0	0
	'reac_1250'	0	0	0
	'reac_1251'	0	0	0
	'reac_1252'	0	0	0
	'reac_1253'	0	0	0
	'reac_1254'	0	0	0
	'reac_1255'	0	0	0
	'reac_1256'	0	0	0
	'reac_1257'	0	0	0
	'reac_1258'	0	0	0
	'reac_1259'	0	0	0
	'reac_1260'	-3.69174	-2.29571	-1.801
	'reac_1261'	-112.451	-71.7588	-81.5097
	'reac_1262'	0	0	0
	'reac_1263'	0	0	0
	'reac_1264'	0	0	0
	'reac_1265'	0	0	0
	'reac_1266'	0	0	0
	'reac_1267'	0	0	0
	'reac_1268'	0	0	0
	'reac_1269'	0	0	0
	'reac_1270'	0	0	0
	'reac_1271'	0	0	0
	'reac_1272'	0	0	0
	'reac_1273'	0	0	0
	'reac_1274'	0	0	0
	'reac_1275'	0	0	0
	'reac_1276'	0	0	0
	'reac_1277'	0	0	0
	'reac_1278'	0	0	0
	'reac_1279'	0	0	0
	'reac_1280'	0	0	0
	'reac_1281'	0	0	0
	'reac_1282'	0	0	0
	'reac_1283'	0	0	0
	'reac_1284'	0	0	0
	'reac_1285'	0	0	0
	'reac_1286'	0	0	0
	'reac_1287'	0	0	0
	'reac_1288'	0	0	0
	'reac_1289'	0	0	0
	'reac_1290'	0	0	0
	'reac_1291'	0	0	0
	'reac_1292'	0	0	0
	'reac_1293'	0	0	0
	'reac_1294'	0	0	0
	'reac_1295'	0	0	0
	'reac_1296'	0	0	0
	'reac_1297'	0	0	0
	'reac_1298'	0	0	0
	'reac_1299'	0	0	0
	'reac_1300'	0	0	0
	'reac_1301'	0.0968618	0.0345492	0.00623288
	'reac_1302'	0	0	0
	'reac_1303'	0	0	0
	'reac_1304'	0	0	0
	'reac_1305'	0	0	0
	'reac_1306'	0	0	0
	'reac_1307'	0	0	0
	'reac_1308'	0	0	0
	'reac_1309'	0	0	0
	'SER_tx'	0	0	0
	'reac_1311'	0	0	0
	'reac_1312'	-0.176518	-0.462689	-0.348151
	'reac_1313'	0.176518	0.462689	0.34726
	'reac_1314'	0	0	0
	'reac_1315'	0	0	0
	'reac_1316'	0	0	0
	'reac_1317'	0.845629	1.49233	0.7846
	'SO4_tx'	0	0	0
	'reac_1319'	0	0	0
	'reac_1320'	0	0	0
	'reac_1321'	-116.142	-74.0237	-83.0228
	'reac_1322'	0	0	0
18	'reac_1323'	0	0	0
	'reac_1324'	0	0	0
	'reac_1325'	0	0	0
	'reac_1326'	0	0	0
	'reac_1327'	0	0	0
	'reac_1328'	0	0	0
	'reac_1329'	0	0	0
	'reac_1330'	0	0.296121	0.133561
	'reac_1331'	-0.845629	-1.49233	-0.7846
	'reac_1332'	0	0	0
	'reac_1333'	0	0	0
	'SinapOL_tx'	0	0	0
	'Star_tx'	0	0	0
	'SucEquiv'	0	0	0.00296827
	'SucThioK'	0	0	0.00296827
	'reac_1338'	0	0	0
	'reac_1339'	0	0	0
	'reac_1340'	0	0	0
	'reac_1341'	0	0	0
	'reac_1342'	0	0	0
	'reac_1343'	0	0	0
	'reac_1344'	0	0	0
	'reac_1345'	0	0	0
	'reac_1346'	0.119803	0.185075	0.24041
	'reac_1347'	-0.387447	-0.450349	-0.611413
	'reac_1348'	0	0	0
	'THR_tx'	0	0	0
	'reac_1350'	0	0	0
	'reac_1351'	0	0	0
	'reac_1352'	0.0261272	0.00863686	0.00207763
	'reac_1353'	0	0	0
	'TMP_tx'	0	0	0
	'reac_1355'	0	0	0
	'reac_1356'	0	0	0
	'reac_1357'	0	0	0
	'reac_1358'	0	0	0
30	'reac_1359'	-2.05359	-2.67609	-2.22933
	'reac_1360'	0	0	0
	'reac_1361'	0	0	0.00296827
	'reac_1362'	0	0	0.00296827
6	'reac_1363'	-1.11505	-1.50924	-1.28874
	'TRP_tx'	0	0	0
	'reac_1365'	0.00477937	0.121842	0.0222604
	'reac_1366'	0	0	0
	'reac_1367'	0	0	0
	'reac_1368'	0.0239367	0.0231344	0.0311644
	'reac_1369'	-0.0239367	-0.0231344	-0.0311644
	'reac_1370'	0	0	0
	'TYR_tx'	0	0	0
	'TransHgnase'	0	0	0
	'reac_1373'	0	0	0
	'reac_1374'	0	0	0
	'reac_1375'	0	0	0
	'reac_1376'	0	0	0
	'reac_1377'	0	0	0
	'reac_1378'	0	0	0
	'reac_1379'	0	0	0
	'reac_1380'	0.0267644	0.00802014	0.00133514
	'reac_1381'	0	0	0
	'reac_1382'	0.0796561	0.0246771	0.00474791
	'UMP_tx'	0	0	0
	'reac_1384'	0	0	0
	'reac_1385'	0	0	0
	'reac_1386'	0	0	0
	'reac_1387'	0	0	0
	'reac_1388'	0	0	0
	'reac_1389'	0	0	0
	'reac_1390'	0	0	0
	'reac_1391'	0	0	0
	'reac_1392'	0	0	0
	'reac_1393'	0	0	0
	'reac_1394'	0	0	0
	'reac_1395'	0	0	0
	'reac_1396'	0	0	0
	'VAL_tx'	0	0	0
	'reac_1398'	0	0	0
	'reac_1399'	0	0	0
	'reac_1400'	0	0	0
	'reac_1401'	0	0	0
	'reac_1402'	0	0	0
	'dAMP_tx'	0	0	0
	'dCMP_tx'	0	0	0
	'dGMP_tx'	0	0	0
	'GLC_bm_tx'	0	0	0
	'Suc_bm_tx'	0	0	0
	'Fru_bm_tx'	0	0	0
	'Trehalose_bm_tx'	0	0	0
	'Succinate_bm_tx'	0	0	0
	'Fumarate_bm_tx'	0	0	0
	'Malate_bm_tx'	0	0	0
	'Shikimate_bm_tx'	0	0	0
	'Urea_bm_tx'	0	0	0
	'H2S_tx'	0.0841168	0.0801997	0.172147
	BOF	2.23693	1.73747	1.65548
	Non-zero	206	192	214
Central metabolic reactions
			PoolmanBOF	AraGEMBOF	AraCoreBOF
Glycolysis	1	'reac_357'	0	0	0
	2	'reac_847'	5.39397	7.32257	6.0733
	3	'reac_132'	1.11027	1.5077	1.26648
	4	'reac_77'	0	0	0
	5	'reac_317'	1.11027	1.5077	1.26648
	6	'reac_1363'	-1.11505	-1.50924	-1.28874
	7	'reac_20'	0	0	0
	8	'reac_343'	0	0	0
	9	'reac_558'	0	0	0
	10	'reac_114'	9.20251	10.6909	9.76629
	11	'reac_92'	9.20251	10.6909	9.76629
TCA	12	'reac_551'	-8.84947	-9.76551	-9.07088
	13	'PyrDH'	0.763743	2.31345	0.967576
	14	'CitSynth'	0.763743	2.31345	0.967576
	15	'AconDHatase'	0.763743	2.31345	0.967576
	15	'AconHydr'	0.763743	2.31345	0.967576
			1.52749	4.62689	1.93515
	16	'IsoCitDH'	0.763743	2.31345	0.967576
	17	'AlphaKGDH'	0	0	0.00296827
	18	'reac_1323'	0	0	0
	19	'Complex_II'	0	0	0
	20	'Fumarase'	0.270831	0.0518246	0.0575809
PPP	21	'MalDH'	1.80437	4.10776	1.80634
	22	'reac_353'	0	0	0
	23	'reac_135'	0	0	0
	24	'reac_134'	0	0	0
	25	'reac_133'	0	0	0
	26	'reac_622'	-4.28369	-5.81487	-4.80682
	27	'reac_614'	1.79232	2.48454	2.08301
	28	'reac_36'	-2.05359	-2.67609	-2.22933
	29	'reac_93'	-2.23011	-3.13878	-2.57748
Others	30	'reac_1359'	-2.05359	-2.67609	-2.22933
	31	'reac_549'	0	0	0
	32	'reac_482'	0	0	0
	33	'Complex_I'	3.33186	8.73465	3.74446
	34	'Complex_III'	3.33186	8.73465	3.74446
	35	'Complex_IV'	1.66593	4.36732	1.87223
	36	'Complex_V'	8.32964	21.8366	9.36116
	'BOF'		2.23693	1.73747	1.65548

## Sheet: STDEV for the same model
The calculation of the standard deviation for scenarioes with the same model.
Pathway	Reaction No.	Enzyme	Biomass composition
Poolman model
			PoolmanBOF	AraGEMBOF	AraCoreBOF	Standard deviation	Median
Glycolysis	1	Hexokinase	0	0	0	0	0.28843
	2	Phosphoglucose isomerase	4.14451	6.30146	4.96981	1.08834
	3,4	Phosphofructokinase	0.849318	1.29438	1.02841	0.22394
	5	Aldolase	0.849318	1.29438	1.02841	0.22394
	6	Triose phosphate isomerase	0.861469	1.29864	1.08544	0.218608
	7,8	Glyceraldehyde-3-phosphate dehydrogenase	0	0	0	0
	9	Phosphoglycerate kinase	0	0	0	0
	10	Phosphoglycerate mutase	11.7968	14.896	12.6705	1.59794
	11	Phosphoglycerate hydratase	11.7968	14.896	12.6705	1.59794
TCA	12	Pyruvate kinase	1.70934	2.57789	2.99986	0.658017
	13	Pyruvate dehydrogenase	0	0	0	0
	14	Citrate synthase	0	0	0	0
	15	Aconitase	1.94184	6.39148	2.47898	2.42884
	16	Isocitrate dehydrogenase	0.970919	3.19574	1.23949	1.21442
	17	2-oxoglutarate dehydrogenase	0	0	0.00380243	0.00219533
	18	Succinate thiokinase	0	0	0	0
	19	Complex II	0	0	0	0
	20	Fumarase	0.246274	-0.0562397	-0.0859268	0.183827
PPP	21	Malate dehydrogenase	0.246274	-0.0562397	-0.230406	0.241203
	22	Glucose 6-phosphate dehydrogenase,	0	0	0	0
	23	6-Phosphogluconolactonase	0	0	0	0
	24,25	6-Phosphogluconate dehydrogenase	0	0	0	0
	26	Ribulose -phosphate 3-epimerase	3.2952	5.00708	3.9414	0.864468
	27	Ribose 5-phosphate epimerase	1.25226	1.98327	1.6401	0.365732
	28	Transketolase 1	1.58441	2.24788	1.82755	0.335657
	29	Transketolase 2	1.71079	2.7592	2.11385	0.528853
Others	30	Transaldolase	1.58441	2.24788	1.82755	0.335657
	31	PEP carboxylase	9.83475	11.2954	9.09921	1.11789
	32	Malic enzyme	0	0	0	0
	33	Complex I	1.21719	3.1395	1.01288	1.17328
	34	Complex III	1.21719	3.1395	1.01288	1.17328
	35	Complex IV	0.608596	1.56975	0.506442	0.586639
	36	Complex V	2.80025	7.04981	2.22234	2.6362
	'BOF'	Growth rate	2.84372	2.40009	2.12071	0.364604
AraGEM model
			PoolmanBOF	AraGEMBOF	AraCoreBOF	Standard deviation	Median
Glycolysis	1	Hexokinase	5	0	0	2.88675	0.527539
	2	Phosphoglucose isomerase	503.26	6.65847	5.79537	286.963
	3,4	Phosphofructokinase	6.5206	7.19352	6.31007	0.461452
	5	Aldolase	6.5206	7.19352	6.31007	0.461452
	6	Triose phosphate isomerase	6.5206	7.19352	6.31007	0.461452
	7,8	Glyceraldehyde-3-phosphate dehydrogenase	501.932	2.58742	2.14971	288.423
	9	Phosphoglycerate kinase	12.9077	14.2021	12.4612	0.904184
	10	Phosphoglycerate mutase	12.6031	13.574	12.11	0.744907
	11	Phosphoglycerate hydratase	507.238	13.574	12.11	285.44
	12	Pyruvate kinase	505.245	11.211	10.7182	285.373
TCA	13	Pyruvate dehydrogenase	10.0494	8.14193	7.97397	1.15283
	14	Citrate synthase	6.98475	7.66517	6.41735	0.624764
	15	Aconitase	1.82263	7.34427	6.13396	2.90233
	16	Isocitrate dehydrogenase	6.43301	6.93535	5.50931	0.723319
	17	2-oxoglutarate dehydrogenase	0	0	0	0
	18	Succinate thiokinase	5.91069	5.21626	4.86072	0.534018
	19	Complex II	6.3003	5.62518	5.48337	0.436516
	20	Fumarase	6.48552	5.66369	5.53406	0.515994
	21	Malate dehydrogenase	-491.717	5.63389	5.36094	287.067
PPP	22	Glucose 6-phosphate dehydrogenase,	0	0	0	0
	23	6-Phosphogluconolactonase	0	0	0	0
	24,25	6-Phosphogluconate dehydrogenase	0	0	0	0
	26	Ribulose -phosphate 3-epimerase	0.159363	0.209501	0.143622	0.0344035
	27	Ribose 5-phosphate epimerase	-0.159363	-0.209501	-0.143622	0.0344035
	28	Transketolase 1	0.0193211	-0.0671586	-0.0452352	0.0449572
	29	Transketolase 2	0.140042	0.27666	0.188857	0.0692298
	30	Transaldolase	-0.0193211	0.0671586	0.0452352	0.0449572
Others	31	PEP carboxylase	0.674315	1.67543	0.924193	0.521059
	32	Malic enzyme	0	0	0	0
	33	Complex I	29.7913	27.4426	22.6809	3.62277
	34	Complex III	36.2768	33.1063	28.215	4.0614
	35	Complex IV	18.1384	16.5531	14.1075	2.0307
	36	Complex V	84.2065	77.102	65.0034	9.70917
	'BOF'	Growth rate	1.52984	1.29109	1.11313	0.209092
AraCore model
			PoolmanBOF	AraGEMBOF	AraCoreBOF	Standard deviation	Median
Glycolysis	1	Hexokinase	10	9.85959	9.92263	0.0703283	1.97864
	2	Phosphoglucose isomerase	7.07677	6.72814	6.33538	0.37091
	3,4	Phosphofructokinase	6.88791	6.9828	6.55901	0.222405
	5	Aldolase	6.88791	6.9828	6.55901	0.222405
	6	Triose phosphate isomerase	6.88791	6.9828	6.55901	0.222405
	7,8	Glyceraldehyde-3-phosphate dehydrogenase	13.6314	14.1976	13.1988	0.500898
	9	Phosphoglycerate kinase	13.6314	14.1976	13.1988	0.500898
	10	Phosphoglycerate mutase	-1.27929	-6.06267	0.420332	3.36152
	11	Phosphoglycerate hydratase	-1.27929	-6.06267	0.420332	3.36152
	12	Pyruvate kinase	11.0991	7.05612	9.8043	2.06459
TCA	13	Pyruvate dehydrogenase	36.9115	13.2035	25.4137	11.8558
	14	Citrate synthase	18.4557	6.60175	12.7069	5.92789
	15	Aconitase	18.8956	13.0763	13.3827	3.27488
	16	Isocitrate dehydrogenase	0.484711	6.53816	0.739542	3.42377
	17	2-oxoglutarate dehydrogenase	0	4.55118	0	2.62762
	18	Succinate thiokinase	0	4.55118	0	2.62762
	19	Complex II	8.96307	4.55118	5.94953	2.25469
	20	Fumarase	9.16487	4.61051	6.00913	2.33299
	21	Malate dehydrogenase	47.9621	37.7275	40.5576	5.28492
PPP	22	Glucose 6-phosphate dehydrogenase,	0	1.36701	0.790637	0.686296
	23	6-Phosphogluconolactonase	0	1.36701	0.790637	0.686296
	24,25	6-Phosphogluconate dehydrogenase	0	1.36701	0.790637	0.686296
	26	Ribulose -phosphate 3-epimerase	0.188861	-0.649416	-0.360154	0.425793
	27	Ribose 5-phosphate epimerase	-0.127394	-0.687923	-0.425712	0.280458
	28	Transketolase 1	0.0384169	-0.523406	-0.313536	0.28389
	29	Transketolase 2	0.150444	-0.12601	-0.0466175	0.14234
	30	Transaldolase	0.0384169	-0.523406	-0.313536	0.28389
Others	31	PEP carboxylase	0	4.7314	0.248118	2.66294
	32	Malic enzyme	3.77901	0	2.05803	1.89201
	33	Complex I	42.865	30.7666	29.9664	7.22712
	34	Complex III	51.8952	35.3466	35.9209	9.39294
	35	Complex IV	25.9476	17.6733	17.9605	4.69647
	36	Complex V	120.708	83.7865	83.8478	21.2989
	'BOF'	Growth rate	1.41967	1.49228	1.26922	0.113774

## Sheet: STDEV for the same biomass
The calculation of the standard deviation for scenarioes with the same biomass composition
Pathway	Reaction No.	Enzyme	Model
PoolmanBOF
			Poolman	AraGEM	AraCore	Standard deviation	Median
Glycolysis	1	Hexokinase	0	5	10	5	4.58955
	2	Phosphoglucose isomerase	4.14451	503.26	7.07677	287.322
	3,4	Phosphofructokinase	0.849318	6.5206	6.88791	3.38533
	5	Aldolase	0.849318	6.5206	6.88791	3.38533
	6	Triose phosphate isomerase	0.861469	6.5206	6.88791	3.37833
	7,8	Glyceraldehyde-3-phosphate dehydrogenase	0	501.932	13.6314	285.937
	9	Phosphoglycerate kinase	0	12.9077	13.6314	7.66973
	10	Phosphoglycerate mutase	11.7968	12.6031	-1.27929	7.79268
	11	Phosphoglycerate hydratase	11.7968	507.238	-1.27929	289.891
TCA	12	Pyruvate kinase	1.70934	505.245	11.0991	288.044
	13	Pyruvate dehydrogenase	0	10.0494	36.9115	19.0832
	14	Citrate synthase	0	6.98475	18.4557	9.31831
	15	Aconitase	1.94184	1.82263	18.8956	9.82283
	16	Isocitrate dehydrogenase	0.970919	6.43301	0.484711	3.30285
	17	2-oxoglutarate dehydrogenase	0	0	0	0
	18	Succinate thiokinase	0	5.91069	0	3.41254
	19	Complex II	0	6.3003	8.96307	4.60291
	20	Fumarase	0.246274	6.48552	9.16487	4.57618
PPP	21	Malate dehydrogenase	0.246274	-491.717	47.9621	298.764
	22	Glucose 6-phosphate dehydrogenase,	0	0	0	0
	23	6-Phosphogluconolactonase	0	0	0	0
	24,25	6-Phosphogluconate dehydrogenase	0	0	0	0
	26	Ribulose -phosphate 3-epimerase	3.2952	0.159363	0.188861	1.80202
	27	Ribose 5-phosphate epimerase	1.25226	-0.159363	-0.127394	0.805933
	28	Transketolase 1	1.58441	0.0193211	0.0384169	0.898142
	29	Transketolase 2	1.71079	0.140042	0.150444	0.903882
Others	30	Transaldolase	1.58441	-0.0193211	0.0384169	0.909705
	31	PEP carboxylase	9.83475	0.674315	0	5.4938
	32	Malic enzyme	0	0	3.77901	2.18181
	33	Complex I	1.21719	29.7913	42.865	21.2992
	34	Complex III	1.21719	36.2768	51.8952	25.9531
	35	Complex IV	0.608596	18.1384	25.9476	12.9765
	36	Complex V	2.80025	84.2065	120.708	60.3621
	'BOF'	Growth rate	2.84372	1.52984	1.41967	0.792293
AraGEMBOF
			Poolman	AraGEM	AraCore	Standard deviation	Median
Glycolysis	1	Hexokinase	0	0	9.85959	5.69243	3.34547
	2	Phosphoglucose isomerase	6.30146	6.65847	6.72814	0.228893
	3,4	Phosphofructokinase	1.29438	7.19352	6.9828	3.3467
	5	Aldolase	1.29438	7.19352	6.9828	3.3467
	6	Triose phosphate isomerase	1.29864	7.19352	6.9828	3.34424
	7,8	Glyceraldehyde-3-phosphate dehydrogenase	0	2.58742	14.1976	7.56155
	9	Phosphoglycerate kinase	0	14.2021	14.1976	8.19828
	10	Phosphoglycerate mutase	14.896	13.574	-6.06267	11.7375
	11	Phosphoglycerate hydratase	14.896	13.574	-6.06267	11.7375
TCA	12	Pyruvate kinase	2.57789	11.211	7.05612	4.31755
	13	Pyruvate dehydrogenase	0	8.14193	13.2035	6.66136
	14	Citrate synthase	0	7.66517	6.60175	4.15268
	15	Aconitase	6.39148	7.34427	13.0763	3.61597
	16	Isocitrate dehydrogenase	3.19574	6.93535	6.53816	2.05403
	17	2-oxoglutarate dehydrogenase	0	0	4.55118	2.62762
	18	Succinate thiokinase	0	5.21626	4.55118	2.83916
	19	Complex II	0	5.62518	4.55118	2.98634
	20	Fumarase	-0.0562397	5.66369	4.61051	3.04427
PPP	21	Malate dehydrogenase	-0.0562397	5.63389	37.7275	20.3715
	22	Glucose 6-phosphate dehydrogenase,	0	0	1.36701	0.789241
	23	6-Phosphogluconolactonase	0	0	1.36701	0.789241
	24,25	6-Phosphogluconate dehydrogenase	0	0	1.36701	0.789241
	26	Ribulose -phosphate 3-epimerase	5.00708	0.209501	-0.649416	3.04824
	27	Ribose 5-phosphate epimerase	1.98327	-0.209501	-0.687923	1.42434
	28	Transketolase 1	2.24788	-0.0671586	-0.523406	1.48591
	29	Transketolase 2	2.7592	0.27666	-0.12601	1.56256
Others	30	Transaldolase	2.24788	0.0671586	-0.523406	1.4597
	31	PEP carboxylase	11.2954	1.67543	4.7314	4.91545
	32	Malic enzyme	0	0	0	0
	33	Complex I	3.1395	27.4426	30.7666	15.0828
	34	Complex III	3.1395	33.1063	35.3466	17.983
	35	Complex IV	1.56975	16.5531	17.6733	8.99149
	36	Complex V	7.04981	77.102	83.7865	42.5059
	'BOF'	Growth rate	2.40009	1.29109	1.49228	0.590831
AraCoreBOF
			Poolman	AraGEM	AraCore	Standard deviation	Median
Glycolysis	1	Hexokinase	0	0	9.92263	5.72883	3.21616
	2	Phosphoglucose isomerase	4.96981	5.79537	6.33538	0.687748
	3,4	Phosphofructokinase	1.02841	6.31007	6.55901	3.12371
	5	Aldolase	1.02841	6.31007	6.55901	3.12371
	6	Triose phosphate isomerase	1.08544	6.31007	6.55901	3.09081
	7,8	Glyceraldehyde-3-phosphate dehydrogenase	0	2.14971	13.1988	7.08179
	9	Phosphoglycerate kinase	0	12.4612	13.1988	7.41658
	10	Phosphoglycerate mutase	12.6705	12.11	0.420332	6.91652
	11	Phosphoglycerate hydratase	12.6705	12.11	0.420332	6.91652
TCA	12	Pyruvate kinase	2.99986	10.7182	9.8043	4.2172
	13	Pyruvate dehydrogenase	0	7.97397	25.4137	12.9974
	14	Citrate synthase	0	6.41735	12.7069	6.35354
	15	Aconitase	2.47898	6.13396	13.3827	5.54969
	16	Isocitrate dehydrogenase	1.23949	5.50931	0.739542	2.62145
	17	2-oxoglutarate dehydrogenase	0.00380243	0	0	0.00219533
	18	Succinate thiokinase	0	4.86072	0	2.80634
	19	Complex II	0	5.48337	5.94953	3.30861
	20	Fumarase	-0.0859268	5.53406	6.00913	3.39018
PPP	21	Malate dehydrogenase	-0.230406	5.36094	40.5576	22.1123
	22	Glucose 6-phosphate dehydrogenase,	0	0	0.790637	0.456475
	23	6-Phosphogluconolactonase	0	0	0.790637	0.456475
	24,25	6-Phosphogluconate dehydrogenase	0	0	0.790637	0.456475
	26	Ribulose -phosphate 3-epimerase	3.9414	0.143622	-0.360154	2.3516
	27	Ribose 5-phosphate epimerase	1.6401	-0.143622	-0.425712	1.12018
	28	Transketolase 1	1.82755	-0.0452352	-0.313536	1.16644
	29	Transketolase 2	2.11385	0.188857	-0.0466175	1.18523
Others	30	Transaldolase	1.82755	0.0452352	-0.313536	1.14671
	31	PEP carboxylase	9.09921	0.924193	0.248118	4.92663
	32	Malic enzyme	0	0	2.05803	1.1882
	33	Complex I	1.01288	22.6809	29.9664	15.0604
	34	Complex III	1.01288	28.215	35.9209	18.339
	35	Complex IV	0.506442	14.1075	17.9605	9.16949
	36	Complex V	2.22234	65.0034	83.8478	42.7381
	'BOF'	Growth rate	2.12071	1.11313	1.26922	0.542313
