# Supplementary material for: Flux Balance Analysis of Plant Metabolism: The Effect of Biomass Composition and Model Structure on Model Predictions
Source: Front Plant Sci. 2016 Apr 26;7:537. doi: 10.3389/fpls.2016.00537 (PMC4845513; doi:10.3389/fpls.2016.00537)
Supplement: Supplementary file 9 [file DataSheet4.XLSX]

## Sheet: README
Notes
1. Worksheets 1-3 are the FVA resulsts for scenarioes in Poolman, AraGEM and AraCore model, respectively.
2. Worksheets 4-6 are the FVA resulsts for scenarioes with the PoolmanBOF, AraGEMBOF and AraCoreBOF, respectively.
3. Since we used a generic reaction to represent reactions with multiple isoforms, the lower and/or upper flux bounds of some reactions would be smaller than -1000 and 1000, respectively.

## Sheet: sheet 1
FVA results for scenarioes in Poolman model.
Pathway	Reaction No.	Enzyme	Biomass composition
			PoolmanBOF		AraGEMBOF		AraCoreBOF
			Min	Max	Min	Max	Min	Max
Glycolysis	1	Hexokinase	0	1000	0	1000	0	1000
	2	Phosphoglucose isomerase	-1000	1000	-1000	1000	-1000	1000
	3,4	Phosphofructokinase	0	2000	0	2000	0	2000
	5	Aldolase	0.849315	1000	1.29438	1000	1.0284	1000
	6	Triose phosphate isomerase	-0.861481	-0.849315	-1.46484	-1.29438	-1.08546	-1.0284
	7,8	Glyceraldehyde-3-phosphate dehydrogenase	0	5.8816e-05	0	8.45759e-05	0	0.000102004
	9	Phosphoglycerate kinase	0	2.9408e-05	0	4.2288e-05	0	5.10021e-05
	10	Phosphoglycerate mutase	-990.905	11.7969	-986.019	14.896	-988.837	12.6706
	11	Phosphoglycerate hydratase	-988.186	11.7969	-985.096	14.896	-987.215	12.6706
TCA	12	Pyruvate kinase	-1000	1000	-1000	1000	-1000	1000
	13	Pyruvate dehydrogenase	0	1.17632e-05	0	1.69152e-05	0	2.04008e-05
	14	Citrate synthase	0	1.17632e-05	0	1.69152e-05	0	2.04008e-05
	15	Aconitase	1.94184	1.94186	6.39147	6.39151	2.47897	2.47902
	16	Isocitrate dehydrogenase	0.970918	0.97093	3.19574	3.19575	1.23949	1.23951
	17	2-oxoglutarate dehydrogenase	-946.311	1.17632e-05	-956.52	1.69152e-05	-958.712	0.00382283
	18	Succinate thiokinase	0	0	0	0	0	0
	19	Complex II	0	1.17632e-05	0	1.69152e-05	0	2.04008e-05
	20	Fumarase	0.246274	991.136	-0.0562397	991.9	-0.0859268	992.285
PPP	21	Malate dehydrogenase	-0.873856	991.136	-2.87621	991.9	-1.11939	992.14
	22	Glucose 6-phosphate dehydrogenase,	0	1.4704e-05	0	2.1144e-05	0	2.5501e-05
	23	6-Phosphogluconolactonase	0	1.4704e-05	0	2.1144e-05	0	2.5501e-05
	24,25	6-Phosphogluconate dehydrogenase	-2000	2000	-2000	2000	-2000	2000
	26	Ribulose -phosphate 3-epimerase	3.29519	3.2952	5.00707	5.00709	3.94138	3.9414
	27	Ribose 5-phosphate epimerase	1.25226	1.25226	1.98327	1.98327	1.64009	1.6401
	28	Transketolase 1	1.5844	1.58441	2.24788	2.24788	1.82754	1.82755
	29	Transketolase 2	1.71078	1.71079	2.75919	2.7592	2.11384	2.11385
Others	30	Transaldolase	-1.58441	997.566	-2.24788	996.458	-1.82755	997.144
	31	PEP carboxylase	9.83474	1000	11.2954	1000	9.09919	1000
	32	Malic enzyme	0	946.311	0	956.52	0	958.715
	33	Complex I	0.097086	400.097	0.319565	400.32	0.123939	400.124
	34	Complex III	0.0970907	400.097	0.319572	400.32	0.123947	400.124
	35	Complex IV	0.0485453	200.049	0.159786	200.16	0.0619734	200.062
	36	Complex V	0	1000	0	1000	0	1000
	'BOF'	Growth rate	2.84372	2.84372	2.40009	2.40009	2.12071	2.12071

## Sheet: sheet 2
FVA results for scenarioes in AraGEM model.
Pathway	Reaction No.	Enzyme	Biomass composition
			PoolmanBOF		AraGEMBOF		AraCoreBOF
			Min	Max	Min	Max	Min	Max
Glycolysis	1	Hexokinase	0	10	0	9.65863	0	9.84236
	2	Phosphoglucose isomerase	-1000	1006.52	-1000	1007.19	-1000	1006.31
	3,4	Phosphofructokinase	0	13.0413	0	14.3874	0	12.6202
	5	Aldolase	-9.64366e-05	13.0413	-0.000314934	14.3874	-2.66554e-05	12.6202
	6	Triose phosphate isomerase	-2000	1986.96	-2000	1985.61	-2000	1987.38
	7,8	Glyceraldehyde-3-phosphate dehydrogenase	-1987.09	1999.62	-1985.8	1999.94	-1987.54	1999.81
	9	Phosphoglycerate kinase	-2000	1974.18	-2000	1971.6	-2000	1975.08
	10	Phosphoglycerate mutase	-2000	1974.79	-2000	1972.85	-2000	1975.78
	11	Phosphoglycerate hydratase	-1974.79	2000	-1972.85	2000	-1975.78	2000
TCA	12	Pyruvate kinase	0	2000	0	2000	0	2000
	13	Pyruvate dehydrogenase	10.0494	10.0494	8.14178	8.14202	7.97395	7.97397
	14	Citrate synthase	6.98471	6.98479	7.66503	7.6653	6.41733	6.41736
	15	Aconitase	-3.17743	16.8227	-2.65592	17.3444	-3.86606	16.134
	16	Isocitrate dehydrogenase	6.43297	6.43302	6.93522	6.93539	5.5093	5.50932
	17	2-oxoglutarate dehydrogenase	0	0	0	0	0	0
	18	Succinate thiokinase	5.91064	5.9107	5.21612	5.2163	4.86071	4.86073
	19	Complex II	6.30025	6.30032	5.62501	5.62522	5.48336	5.48338
	20	Fumarase	6.48554	6.48548	5.66373	5.66355	5.53407	5.53405
PPP	21	Malate dehydrogenase	-2989.54	3010.08	-2992.37	3007.57	-2994.11	3005.7
	22	Glucose 6-phosphate dehydrogenase,	0	0.000263009	0	0.000858912	0	7.26966e-05
	23	6-Phosphogluconolactonase	0	0.000263009	0	0.000858912	0	7.26966e-05
	24,25	6-Phosphogluconate dehydrogenase	0	0.000263009	0	0.000858912	0	7.26966e-05
	26	Ribulose -phosphate 3-epimerase	0.159188	0.159394	0.208928	0.209603	0.143574	0.143631
	27	Ribose 5-phosphate epimerase	-0.159451	-0.159352	-0.209787	-0.209466	-0.143646	-0.143619
	28	Transketolase 1	0.0192335	0.0193317	-0.0674449	-0.067124	-0.0452594	-0.0452323
	29	Transketolase 2	0.139954	0.140052	0.276373	0.276694	0.188833	0.18886
Others	30	Transaldolase	-0.0193317	-0.0192335	0.067124	0.0674449	0.0452323	0.0452594
	31	PEP carboxylase	-1.34868	998.651	-3.35101	996.649	-1.8484	998.152
	32	Malic enzyme	0	4.82183e-05	0	0.000157467	0	1.33277e-05
	33	Complex I	29.7913	29.7914	27.4426	27.4428	22.6809	22.681
	34	Complex III	36.2768	36.2769	33.1061	33.1065	28.215	28.215
	35	Complex IV	18.1384	18.1384	16.5531	16.5533	14.1075	14.1075
	36	Complex V	84.2064	84.2067	77.1018	77.1025	65.0034	65.0035
	'BOF'	Growth rate	1.52984	1.52984	1.29109	1.29109	1.11313	1.11313

## Sheet: sheet 3
FVA results for scenarioes in AraCore model.
Pathway	Reaction No.	Enzyme	Biomass composition
			PoolmanBOF		AraGEMBOF		AraCoreBOF
			Min	Max	Min	Max	Min	Max
Glycolysis	1	Hexokinase	10	24.027	9.85959	9.85963	9.92263	9.92267
	2	Phosphoglucose isomerase	6.69777	7.45575	5.51773	7.93852	6.33532	6.3355
	3,4	Phosphofructokinase	-21.1337	45.1211	5.77245	8.19321	6.55892	6.55912
	5	Aldolase	6.50892	7.26689	5.77245	8.19317	6.55895	6.55908
	6	Triose phosphate isomerase	-2000	1986.22	-2000	1986.03	-2000	1986.88
	7,8	Glyceraldehyde-3-phosphate dehydrogenase	-21.6901	1045.37	14.1973	1012.51	13.1986	1008.97
	9	Phosphoglycerate kinase	-24.7307	21.6901	-14.1979	-14.1973	-13.1989	-13.1986
	10	Phosphoglycerate mutase	-1986.32	15.6445	-1986.27	4.27071	-1986.9	12.6049
	11	Phosphoglycerate hydratase	-1986.32	15.6445	-1986.27	4.27071	-1986.9	12.6049
TCA	12	Pyruvate kinase	0	11.0992	5.84578	8.26648	9.80418	9.80434
	13	Pyruvate dehydrogenase	36.9115	36.9115	13.2034	13.2036	25.4137	25.4138
	14	Citrate synthase	18.4557	42.6781	6.6017	6.60185	12.7069	12.7069
	15	Aconitase	0	37.7912	0	26.1528	0	26.7656
	16	Isocitrate dehydrogenase	0	1.93896	0	26.1528	0	2.95851
	17	2-oxoglutarate dehydrogenase	0	2.67239e-05	4.55114	4.5512	0	8.40414e-05
	18	Succinate thiokinase	0	2.67239e-05	4.55114	4.5512	0	8.40414e-05
	19	Complex II	8.96307	8.96308	4.55114	4.5512	5.94953	5.94957
	20	Fumarase	0.201799	18.128	0.0593332	9.16174	0.237094	11.7813
PPP	21	Malate dehydrogenase	-916.512	2000	-928.026	2000	-920.246	2000
	22	Glucose 6-phosphate dehydrogenase,	0	4.00859e-05	1.36694	1.36714	0.790518	0.790644
	23	6-Phosphogluconolactonase	0	4.00859e-05	1.36694	1.36714	0.790518	0.790644
	24,25	6-Phosphogluconate dehydrogenase	-2000	2000	-1994.68	1997.41	-1993.46	1995.04
	26	Ribulose -phosphate 3-epimerase	0.188835	0.188869	-0.649505	-0.649372	-0.360159	-0.360075
	27	Ribose 5-phosphate epimerase	-0.127407	-0.12739	-0.687968	-0.687901	-0.425715	-0.425673
	28	Transketolase 1	0.0384035	0.0384207	-0.523451	-0.523384	-0.313539	-0.313497
	29	Transketolase 2	0.150431	0.150448	-0.126054	-0.125988	-0.0466199	-0.0465778
Others	30	Transaldolase	-0.340542	0.0384207	0.523384	0.523451	0.313497	0.313581
	31	PEP carboxylase	-24.2223	0	4.73136	4.73147	0.248111	0.248279
	32	Malic enzyme	3.77896	14.8782	0	0.00011155	2.05802	2.05817
	33	Complex I	42.865	42.8651	30.7666	30.7666	29.9664	29.9664
	34	Complex III	51.8952	51.8953	35.3466	35.3466	35.9209	35.9209
	35	Complex IV	25.9476	25.9476	17.6733	17.6733	17.9605	17.9605
	36	Complex V	120.708	120.708	83.7865	83.7866	83.8477	83.8478
	'BOF'	Growth rate	1.41967	1.41967	1.49228	1.49228	1.26922	1.26922

## Sheet: sheet 4
FVA results for scenarioes with the PoolmanBOF.
Pathway	Reaction No.	Enzyme	Biomass composition
			Poolman		AraGEM		AraCore
			Min	Max	Min	Max	Min	Max
Glycolysis	1	Hexokinase	0	1000	0	10	10	24.027
	2	Phosphoglucose isomerase	-1000	1000	-1000	1006.52	6.69777	7.45575
	3,4	Phosphofructokinase	0	2000	0	13.0413	-21.1337	45.1211
	5	Aldolase	0.849315	1000	-9.64366e-05	13.0413	6.50892	7.26689
	6	Triose phosphate isomerase	-0.861481	-0.849315	-2000	1986.96	-2000	1986.22
	7,8	Glyceraldehyde-3-phosphate dehydrogenase	0	5.8816e-05	-1987.09	1999.62	-21.6901	1045.37
	9	Phosphoglycerate kinase	0	2.9408e-05	-2000	1974.18	-24.7307	21.6901
	10	Phosphoglycerate mutase	-990.905	11.7969	-2000	1974.79	-1986.32	15.6445
	11	Phosphoglycerate hydratase	-988.186	11.7969	-1974.79	2000	-1986.32	15.6445
TCA	12	Pyruvate kinase	-1000	1000	0	2000	0	11.0992
	13	Pyruvate dehydrogenase	0	1.17632e-05	10.0494	10.0494	36.9115	36.9115
	14	Citrate synthase	0	1.17632e-05	6.98471	6.98479	18.4557	42.6781
	15	Aconitase	1.94184	1.94186	-3.17743	16.8227	0	37.7912
	16	Isocitrate dehydrogenase	0.970918	0.97093	6.43297	6.43302	0	1.93896
	17	2-oxoglutarate dehydrogenase	-946.311	1.17632e-05	0	0	0	2.67239e-05
	18	Succinate thiokinase	0	0	5.91064	5.9107	0	2.67239e-05
	19	Complex II	0	1.17632e-05	6.30025	6.30032	8.96307	8.96308
	20	Fumarase	0.246274	991.136	-6.48554	-6.48548	0.201799	18.128
PPP	21	Malate dehydrogenase	-0.873856	991.136	-2989.54	3010.08	-916.512	2000
	22	Glucose 6-phosphate dehydrogenase,	0	1.4704e-05	0	0.000263009	0	4.00859e-05
	23	6-Phosphogluconolactonase	0	1.4704e-05	0	0.000263009	0	4.00859e-05
	24,25	6-Phosphogluconate dehydrogenase	-2000	2000	0	0.000263009	-2000	2000
	26	Ribulose -phosphate 3-epimerase	3.29519	3.2952	0.159188	0.159394	0.188835	0.188869
	27	Ribose 5-phosphate epimerase	1.25226	1.25226	-0.159451	-0.159352	-0.127407	-0.12739
	28	Transketolase 1	1.5844	1.58441	0.0192335	0.0193317	0.0384035	0.0384207
	29	Transketolase 2	1.71078	1.71079	0.139954	0.140052	0.150431	0.150448
Others	30	Transaldolase	-1.58441	997.566	-0.0193317	-0.0192335	-0.340542	0.0384207
	31	PEP carboxylase	9.83474	1000	-1.34868	998.651	-24.2223	0
	32	Malic enzyme	0	946.311	0	4.82183e-05	3.77896	14.8782
	33	Complex I	0.097086	400.097	29.7913	29.7914	42.865	42.8651
	34	Complex III	0.0970907	400.097	36.2768	36.2769	51.8952	51.8953
	35	Complex IV	0.0485453	200.049	18.1384	18.1384	25.9476	25.9476
	36	Complex V	0	1000	84.2064	84.2067	120.708	120.708
	'BOF'	Growth rate	2.84372	2.84372	1.52984	1.52984	1.41967	1.41967

## Sheet: sheet 5
FVA results for scenarioes with the AraGEMBOF
Pathway	Reaction No.	Enzyme	Biomass composition
			Poolman		AraGEM		AraCore
			Min	Max	Min	Max	Min	Max
Glycolysis	1	Hexokinase	0	1000	0	9.65863	9.85959	9.85963
	2	Phosphoglucose isomerase	-1000	1000	-1000	1007.19	5.51773	7.93852
	3,4	Phosphofructokinase	0	2000	0	14.3874	5.77245	8.19321
	5	Aldolase	1.29438	1000	-0.000314934	14.3874	5.77245	8.19317
	6	Triose phosphate isomerase	-1.46484	-1.29438	-2000	1985.61	-2000	1986.03
	7,8	Glyceraldehyde-3-phosphate dehydrogenase	0	8.45759e-05	-1985.8	1999.94	14.1973	1012.51
	9	Phosphoglycerate kinase	0	4.2288e-05	-2000	1971.6	-14.1979	-14.1973
	10	Phosphoglycerate mutase	-986.019	14.896	-2000	1972.85	-1986.27	4.27071
	11	Phosphoglycerate hydratase	-985.096	14.896	-1972.85	2000	-1986.27	4.27071
TCA	12	Pyruvate kinase	-1000	1000	0	2000	5.84578	8.26648
	13	Pyruvate dehydrogenase	0	1.69152e-05	8.14178	8.14202	13.2034	13.2036
	14	Citrate synthase	0	1.69152e-05	7.66503	7.6653	6.6017	6.60185
	15	Aconitase	6.39147	6.39151	-2.65592	17.3444	0	26.1528
	16	Isocitrate dehydrogenase	3.19574	3.19575	6.93522	6.93539	0	26.1528
	17	2-oxoglutarate dehydrogenase	-956.52	1.69152e-05	0	0	4.55114	4.5512
	18	Succinate thiokinase	0	0	5.21612	5.2163	4.55114	4.5512
	19	Complex II	0	1.69152e-05	5.62501	5.62522	4.55114	4.5512
	20	Fumarase	-0.0562397	991.9	-5.66373	-5.66355	0.0593332	9.16174
PPP	21	Malate dehydrogenase	-2.87621	991.9	-2992.37	3007.57	-928.026	2000
	22	Glucose 6-phosphate dehydrogenase,	0	2.1144e-05	0	0.000858912	1.36694	1.36714
	23	6-Phosphogluconolactonase	0	2.1144e-05	0	0.000858912	1.36694	1.36714
	24,25	6-Phosphogluconate dehydrogenase	-2000	2000	0	0.000858912	-1994.68	1997.41
	26	Ribulose -phosphate 3-epimerase	5.00707	5.00709	0.208928	0.209603	-0.649505	-0.649372
	27	Ribose 5-phosphate epimerase	1.98327	1.98327	-0.209787	-0.209466	-0.687968	-0.687901
	28	Transketolase 1	2.24788	2.24788	-0.0674449	-0.067124	-0.523451	-0.523384
	29	Transketolase 2	2.75919	2.7592	0.276373	0.276694	-0.126054	-0.125988
Others	30	Transaldolase	-2.24788	996.458	0.067124	0.0674449	0.523384	0.523451
	31	PEP carboxylase	11.2954	1000	-3.35101	996.649	4.73136	4.73147
	32	Malic enzyme	0	956.52	0	0.000157467	0	0.00011155
	33	Complex I	0.319565	400.32	27.4426	27.4428	30.7666	30.7666
	34	Complex III	0.319572	400.32	33.1061	33.1065	35.3466	35.3466
	35	Complex IV	0.159786	200.16	16.5531	16.5533	17.6733	17.6733
	36	Complex V	0	1000	77.1018	77.1025	83.7865	83.7866
	'BOF'	Growth rate	2.40009	2.40009	1.29109	1.29109	1.49228	1.49228

## Sheet: sheet 6
FVA results for scenarioes with the AraCoreBOF.
Pathway	Reaction No.	Enzyme	Biomass composition
			Poolman		AraGEM		AraCore
			Min	Max	Min	Max	Min	Max
Glycolysis	1	Hexokinase	0	1000	0	9.84236	9.92263	9.92267
	2	Phosphoglucose isomerase	-1000	1000	-1000	1006.31	6.33532	6.3355
	3,4	Phosphofructokinase	0	2000	0	12.6202	6.55892	6.55912
	5	Aldolase	1.0284	1000	-2.66554e-05	12.6202	6.55895	6.55908
	6	Triose phosphate isomerase	-1.08546	-1.0284	-2000	1987.38	-2000	1986.88
	7,8	Glyceraldehyde-3-phosphate dehydrogenase	0	0.000102004	-1987.54	1999.81	13.1986	1008.97
	9	Phosphoglycerate kinase	0	5.10021e-05	-2000	1975.08	-13.1989	-13.1986
	10	Phosphoglycerate mutase	-988.837	12.6706	-2000	1975.78	-1986.9	12.6049
	11	Phosphoglycerate hydratase	-987.215	12.6706	-1975.78	2000	-1986.9	12.6049
TCA	12	Pyruvate kinase	-1000	1000	0	2000	9.80418	9.80434
	13	Pyruvate dehydrogenase	0	2.04008e-05	7.97395	7.97397	25.4137	25.4138
	14	Citrate synthase	0	2.04008e-05	6.41733	6.41736	12.7069	12.7069
	15	Aconitase	2.47897	2.47902	-3.86606	16.134	0	26.7656
	16	Isocitrate dehydrogenase	1.23949	1.23951	5.5093	5.50932	0	2.95851
	17	2-oxoglutarate dehydrogenase	-958.712	0.00382283	0	0	0	8.40414e-05
	18	Succinate thiokinase	0	0	4.86071	4.86073	0	8.40414e-05
	19	Complex II	0	2.04008e-05	5.48336	5.48338	5.94953	5.94957
	20	Fumarase	-0.0859268	992.285	-5.53407	-5.53405	0.237094	11.7813
PPP	21	Malate dehydrogenase	-1.11939	992.14	-2994.11	3005.7	-920.246	2000
	22	Glucose 6-phosphate dehydrogenase,	0	2.5501e-05	0	7.26966e-05	0.790518	0.790644
	23	6-Phosphogluconolactonase	0	2.5501e-05	0	7.26966e-05	0.790518	0.790644
	24,25	6-Phosphogluconate dehydrogenase	-2000	2000	0	7.26966e-05	-1993.46	1995.04
	26	Ribulose -phosphate 3-epimerase	3.94138	3.9414	0.143574	0.143631	-0.360159	-0.360075
	27	Ribose 5-phosphate epimerase	1.64009	1.6401	-0.143646	-0.143619	-0.425715	-0.425673
	28	Transketolase 1	1.82754	1.82755	-0.0452594	-0.0452323	-0.313539	-0.313497
	29	Transketolase 2	2.11384	2.11385	0.188833	0.18886	-0.0466199	-0.0465778
Others	30	Transaldolase	-1.82755	997.144	0.0452323	0.0452594	0.313497	0.313581
	31	PEP carboxylase	9.09919	1000	-1.8484	998.152	0.248111	0.248279
	32	Malic enzyme	0	958.715	0	1.33277e-05	2.05802	2.05817
	33	Complex I	0.123939	400.124	22.6809	22.681	29.9664	29.9664
	34	Complex III	0.123947	400.124	28.215	28.215	35.9209	35.9209
	35	Complex IV	0.0619734	200.062	14.1075	14.1075	17.9605	17.9605
	36	Complex V	0	1000	65.0034	65.0035	83.8477	83.8478
	'BOF'	Growth rate	2.12071	2.12071	1.11313	1.11313	1.26922	1.26922
